# Supplementary material for: 3-Nitro­benzaldehyde thio­semicarbazone
Source: Acta Crystallogr Sect E Struct Rep Online. 2008 Dec 20;65(Pt 1):o163. doi: 10.1107/S1600536808042645 (PMC2968075; doi:10.1107/S1600536808042645)
Supplement: Supplementary file 2 [file e-65-0o163-Isup2.hkl]

# 
# h,k,l, Fc-squared, Fo-squared, sigma(Fo-squared) and status flag 
# 
data_I
_shelx_title ' b in P2(1)/c' 
_shelx_refln_list_code          4 
_shelx_F_calc_maximum      269.58 
_exptl_crystal_F_000       464.00 
_reflns_d_resolution_high  0.8107 
 
loop_ 
 _symmetry_equiv_pos_as_xyz 
 'x, y, z' 
 '-x, y+1/2, -z+1/2' 
 '-x, -y, -z' 
 'x, -y-1/2, z-1/2' 
 
_cell_length_a    13.2763 
_cell_length_b     8.2253 
_cell_length_c    10.4907 
_cell_angle_alpha  90.000 
_cell_angle_beta  112.778 
_cell_angle_gamma  90.000 
 
_shelx_F_squared_multiplier     1.000 
 
loop_ 
 _refln_index_h 
 _refln_index_k 
 _refln_index_l 
 _refln_F_squared_calc 
 _refln_F_squared_meas 
 _refln_F_squared_sigma 
 _refln_observed_status 
   2   0   0      475.10      461.60      5.90 o 
   3   0   0     5891.91     6019.79     45.16 o 
   4   0   0     2412.56     2282.97     34.53 o 
   5   0   0      297.05      285.07     15.77 o 
   6   0   0        1.55        5.98      3.18 o 
   7   0   0      139.31      119.65     15.02 o 
   8   0   0      321.88      250.07     60.38 o 
   9   0   0       65.23       72.45     16.39 o 
  10   0   0      170.19      201.09     25.19 o 
  11   0   0      562.07      583.30     51.86 o 
  12   0   0        6.83        2.22      6.19 o 
  13   0   0       20.37       25.00     21.08 o 
  14   0   0        0.10        8.29     11.04 o 
  15   0   0        8.65        6.02     19.82 o 
   1   1   0     2786.77     2542.52     10.54 o 
   2   1   0     2808.87     2590.81     15.26 o 
   3   1   0     2850.73     2806.42     22.21 o 
   4   1   0     1355.70     1241.65     11.09 o 
   5   1   0       76.10       60.47      7.07 o 
   6   1   0       31.52       31.30      5.17 o 
   7   1   0       77.45       83.46      9.72 o 
   8   1   0      180.67      189.33     12.72 o 
   9   1   0       34.45       25.81      6.35 o 
  10   1   0      199.87      217.65     17.83 o 
  11   1   0        1.66        0.00      7.83 o 
  12   1   0        1.52        4.18      6.62 o 
  13   1   0       11.79        4.15      9.02 o 
  14   1   0       20.12       29.65      8.89 o 
  15   1   0        5.19       11.97     18.65 o 
   0   2   0     2604.79     2562.68     21.75 o 
   1   2   0      273.60      256.85      9.06 o 
   2   2   0      672.15      621.97      9.12 o 
   3   2   0       14.68       12.25      2.93 o 
   4   2   0      110.05      108.87      6.92 o 
   5   2   0       63.99       53.03      5.40 o 
   6   2   0      152.42      146.69      9.68 o 
   7   2   0       54.79       56.07      7.86 o 
   8   2   0        0.08       11.96      7.00 o 
   9   2   0        2.05        3.06      4.75 o 
  10   2   0        0.00        1.61      6.83 o 
  11   2   0        7.42       16.25      7.80 o 
  12   2   0        2.16       10.35      9.06 o 
  13   2   0       58.92       41.03     10.56 o 
  14   2   0        0.04        8.01      8.11 o 
   1   3   0       72.15       63.39      3.39 o 
   2   3   0      763.93      727.73      9.45 o 
   3   3   0      167.32      148.19      6.33 o 
   4   3   0        9.39       10.51      3.64 o 
   5   3   0      656.88      708.59     13.01 o 
   6   3   0      595.98      593.26     16.98 o 
   7   3   0      176.88      193.90     10.07 o 
   8   3   0      168.42      197.60     12.71 o 
   9   3   0       75.40       73.36      7.95 o 
  10   3   0       58.58       64.98     12.66 o 
  11   3   0        1.86        8.47      6.02 o 
  12   3   0        1.81        0.09      7.76 o 
  13   3   0       17.97       18.74      9.23 o 
  14   3   0        0.17        4.99      8.98 o 
   0   4   0       68.40       73.13     12.77 o 
   1   4   0      755.67      718.29     14.01 o 
   2   4   0       97.82       91.68      8.04 o 
   3   4   0     3043.36     3115.51     35.06 o 
   4   4   0     1263.84     1330.54     21.34 o 
   5   4   0      428.07      427.15     11.00 o 
   6   4   0      615.24      642.03     14.11 o 
   7   4   0       26.88       32.54      6.91 o 
   8   4   0       28.67       24.03      5.99 o 
   9   4   0       25.14       30.43      6.74 o 
  10   4   0       12.02       15.72      6.04 o 
  11   4   0       45.57       19.09     11.97 o 
  12   4   0        1.15       21.04      8.20 o 
  13   4   0        5.28        3.15      6.32 o 
   1   5   0        0.24        4.49      3.53 o 
   2   5   0        0.14        2.91      4.37 o 
   3   5   0      100.05       99.28      8.47 o 
   4   5   0       99.71       85.59      9.02 o 
   5   5   0       50.58       45.95      8.71 o 
   6   5   0       16.20       21.70      6.85 o 
   7   5   0       24.88       20.45      4.74 o 
   8   5   0       10.20       18.22      5.18 o 
   9   5   0        1.45        7.91      5.33 o 
  10   5   0       17.28       22.06      7.95 o 
  11   5   0        0.00        6.90      7.12 o 
  12   5   0       17.55        8.17     16.03 o 
  13   5   0        8.57        8.17     14.73 o 
   0   6   0       88.99       76.76     23.68 o 
   1   6   0      390.24      421.22     15.44 o 
   2   6   0      634.01      620.87     26.49 o 
   3   6   0      122.54      111.09      9.77 o 
   4   6   0       26.85       26.47      8.80 o 
   5   6   0       14.19        9.82      7.43 o 
   6   6   0        0.50        1.90      6.04 o 
   7   6   0        1.77        3.67      5.73 o 
   8   6   0       22.80       22.63      7.42 o 
   9   6   0       67.69       66.54     15.02 o 
  10   6   0        8.26        0.00      8.33 o 
  11   6   0       10.59        4.53     11.55 o 
  12   6   0        1.65       25.84     10.89 o 
   1   7   0      852.91      880.22     36.25 o 
   2   7   0      207.62      203.28     18.50 o 
   3   7   0       65.48       66.36      9.14 o 
   4   7   0      297.49      284.84     18.90 o 
   5   7   0        9.80        2.91      5.63 o 
   6   7   0        3.68       12.05      5.75 o 
   7   7   0        7.69       11.39      7.02 o 
   8   7   0       20.68       35.28     10.43 o 
   9   7   0        2.79       22.30     10.65 o 
  10   7   0        6.78        4.25      6.98 o 
   0   8   0      211.72      191.11     31.89 o 
   1   8   0      211.02      217.45     23.36 o 
   2   8   0      286.89      293.44     26.28 o 
   3   8   0       29.60       27.67      7.89 o 
   4   8   0        6.32        4.22      6.57 o 
   5   8   0        8.13       20.46      6.43 o 
   6   8   0       12.15        9.63      5.68 o 
   7   8   0        1.42       10.83      8.22 o 
   8   8   0        2.31        5.52      6.74 o 
   9   8   0       20.17       26.75      9.04 o 
   1   9   0        0.62        5.22      9.08 o 
   2   9   0       19.67        7.84      6.85 o 
   3   9   0        1.44       15.97      8.75 o 
   4   9   0        0.59        0.00      6.39 o 
   5   9   0        9.99       17.96      6.93 o 
   6   9   0        4.08       18.68      8.63 o 
   0  10   0        0.18       23.79     13.46 o 
   1  10   0       31.19       31.79     19.60 o 
   2  10   0       75.14       86.64     18.57 o 
 -15   1   1       34.90       27.49     11.20 o 
 -14   1   1       13.47       11.92     10.52 o 
 -13   1   1        2.08        6.97     11.74 o 
 -12   1   1        2.28        0.00      8.26 o 
 -11   1   1        0.01        8.08      5.18 o 
 -10   1   1      141.96      124.71      8.22 o 
  -9   1   1      104.38      108.65      9.91 o 
  -8   1   1       29.51       21.15      3.95 o 
  -7   1   1       99.86       81.60      7.26 o 
  -6   1   1      946.58      936.53     14.41 o 
  -5   1   1      192.36      181.29      6.90 o 
  -4   1   1    10486.45    10474.33     90.73 o 
  -3   1   1     3805.45     3906.08     20.59 o 
  -2   1   1      510.16      479.99      4.78 o 
  -1   1   1      256.12      209.44      3.76 o 
   0   1   1     6406.81     6035.68     19.26 o 
   1   1   1      482.21      460.57      5.34 o 
   2   1   1      510.82      456.66      5.79 o 
   3   1   1      132.72      132.18      5.64 o 
   4   1   1       23.61       34.46      8.55 o 
   5   1   1        0.16        1.33      2.71 o 
   6   1   1      220.99      208.62     13.55 o 
   7   1   1      213.81      203.71     16.14 o 
   8   1   1        9.74        8.88      5.34 o 
   9   1   1        1.04        4.42      7.31 o 
  10   1   1       17.72       18.67      7.75 o 
  11   1   1      133.16      136.67     14.27 o 
  12   1   1       60.52       61.45     17.77 o 
  13   1   1       10.80       15.31     17.23 o 
  14   1   1        0.86       10.28      9.34 o 
 -15   2   1        0.10        5.74      7.18 o 
 -14   2   1        5.55       40.70     11.06 o 
 -13   2   1        0.04        0.24     10.38 o 
 -12   2   1        0.02       31.22      9.02 o 
 -11   2   1        3.24        4.64      4.28 o 
 -10   2   1        0.71        9.31      6.45 o 
  -9   2   1        6.15        1.55      3.08 o 
  -8   2   1        2.03        0.00      2.77 o 
  -7   2   1       34.63       41.27      6.00 o 
  -6   2   1      693.26      658.75     15.43 o 
  -5   2   1      691.26      673.69     11.01 o 
  -4   2   1     1458.32     1446.32     13.36 o 
  -3   2   1     2194.59     2193.41     19.72 o 
  -2   2   1      203.82      169.41      5.67 o 
  -1   2   1     4778.76     4775.45     26.60 o 
   0   2   1     4310.75     4341.74     42.59 o 
   1   2   1     3182.44     3140.34     19.23 o 
   2   2   1     4596.65     4585.13     27.64 o 
   3   2   1      148.23      132.97     17.57 o 
   4   2   1      608.51      590.14     10.14 o 
   5   2   1      869.06      820.35     12.89 o 
   6   2   1      278.21      254.83     10.15 o 
   7   2   1      257.11      243.81     12.84 o 
   8   2   1      195.00      197.71     15.41 o 
   9   2   1       47.15       46.38      8.97 o 
  10   2   1       27.96       42.29     10.12 o 
  11   2   1       83.19       63.65     12.93 o 
  12   2   1      184.01      209.01     34.31 o 
  13   2   1        4.41       14.93      7.83 o 
  14   2   1        0.06       10.09     10.54 o 
 -14   3   1        2.90       21.75     11.14 o 
 -13   3   1        1.85       13.95      8.27 o 
 -12   3   1       10.22       18.79      6.27 o 
 -11   3   1        0.17       18.67      7.29 o 
 -10   3   1       50.91       50.72      9.51 o 
  -9   3   1        0.10        4.44      4.42 o 
  -8   3   1      310.40      309.53     11.48 o 
  -7   3   1     1180.22     1286.64     19.99 o 
  -6   3   1      454.20      493.79     11.01 o 
  -5   3   1      287.34      264.53      7.57 o 
  -4   3   1       87.54       80.14      5.81 o 
  -3   3   1      101.86       87.28      4.29 o 
  -2   3   1      117.45      106.65      7.87 o 
  -1   3   1      987.59      994.21     10.71 o 
   0   3   1       57.41       47.14      3.25 o 
   1   3   1        2.14        0.93      3.16 o 
   2   3   1     2890.07     2990.97     19.99 o 
   3   3   1     2659.87     2889.22     32.52 o 
   4   3   1      136.17      180.11     11.35 o 
   5   3   1       20.53       36.05      5.38 o 
   6   3   1       88.03       84.45      7.39 o 
   7   3   1        2.09        7.03      7.71 o 
   8   3   1       11.40       22.98      6.57 o 
   9   3   1        5.48       12.77      5.88 o 
  10   3   1        8.17        6.07      5.89 o 
  11   3   1      108.68      107.62     19.01 o 
  12   3   1       55.32       49.73     11.14 o 
  13   3   1       39.38       46.56     13.94 o 
 -14   4   1       30.01       28.57     10.22 o 
 -13   4   1       10.96       30.17     11.17 o 
 -12   4   1        0.12        8.91      6.22 o 
 -11   4   1        1.00       16.48      6.80 o 
 -10   4   1        0.34        1.37      6.12 o 
  -9   4   1        0.83        6.04      7.71 o 
  -8   4   1       21.15       14.81      5.34 o 
  -7   4   1      191.25      216.01     10.12 o 
  -6   4   1      355.53      340.42     14.23 o 
  -5   4   1       29.72       30.85      4.93 o 
  -4   4   1       54.58       56.55      8.40 o 
  -3   4   1      275.53      256.74     17.77 o 
  -2   4   1      159.84      188.10     12.40 o 
  -1   4   1      435.91      448.60     15.27 o 
   0   4   1       61.57       33.81      8.63 o 
   1   4   1        2.83       12.38      2.37 o 
   2   4   1     1273.85     1399.07     18.91 o 
   3   4   1      552.43      600.88     12.29 o 
   4   4   1        1.61        7.95      5.32 o 
   5   4   1       29.46       24.96      4.71 o 
   6   4   1       30.15       20.18      4.78 o 
   7   4   1       29.54       32.19      6.07 o 
   8   4   1       11.58       23.83      7.41 o 
   9   4   1        5.71       23.22      8.14 o 
  10   4   1      161.57      130.12     12.15 o 
  11   4   1       25.34       28.05     10.98 o 
  12   4   1       19.33       18.79     10.53 o 
  13   4   1      128.62       90.97     20.69 o 
 -13   5   1       30.61       14.56     18.21 o 
 -12   5   1        9.34       25.34      8.55 o 
 -11   5   1       18.90       12.78      7.98 o 
 -10   5   1       30.25       14.91      8.60 o 
  -9   5   1       88.37       97.24      8.40 o 
  -8   5   1      133.28      138.56     10.88 o 
  -7   5   1      350.19      359.47     16.63 o 
  -6   5   1      326.96      347.06     20.99 o 
  -5   5   1      454.47      465.42     20.34 o 
  -4   5   1       55.74       51.36      8.62 o 
  -3   5   1        8.24       17.67      5.42 o 
  -2   5   1      219.71      215.19     11.80 o 
  -1   5   1      677.34      632.31     20.17 o 
   0   5   1      292.96      290.17      8.53 o 
   1   5   1        5.10        3.78      5.38 o 
   2   5   1        0.01        6.17      4.18 o 
   3   5   1      118.55      116.59      8.21 o 
   4   5   1        2.54        9.12      3.07 o 
   5   5   1       24.32       15.10      8.16 o 
   6   5   1        1.99        6.58      4.20 o 
   7   5   1        6.83        7.33      5.39 o 
   8   5   1        4.13        6.04      4.68 o 
   9   5   1       60.36       55.40      7.98 o 
  10   5   1        3.61        6.37      5.30 o 
  11   5   1        7.94        6.34      7.41 o 
  12   5   1       20.21       35.35     13.09 o 
 -12   6   1        1.72        4.07      8.63 o 
 -11   6   1        6.07        6.44      8.01 o 
 -10   6   1        2.23       12.00     12.13 o 
  -9   6   1        9.15        7.82     10.19 o 
  -8   6   1        6.66       18.37      5.55 o 
  -7   6   1        0.01        2.51     10.46 o 
  -6   6   1        3.07       13.08      6.19 o 
  -5   6   1       32.07       40.50      8.54 o 
  -4   6   1       81.66       84.94      9.08 o 
  -3   6   1      246.01      276.84     15.55 o 
  -2   6   1     1736.81     1758.28     49.01 o 
  -1   6   1      337.51      325.33     20.51 o 
   0   6   1      390.78      412.99     15.16 o 
   1   6   1      224.73      228.64     11.83 o 
   2   6   1       70.67       83.79      9.00 o 
   3   6   1      107.57      105.02      8.70 o 
   4   6   1       22.87       13.13      5.77 o 
   5   6   1      241.42      260.77     18.19 o 
   6   6   1       63.00       65.58      7.96 o 
   7   6   1       10.20       14.85      4.41 o 
   8   6   1       90.02       85.76     15.22 o 
   9   6   1       72.95       81.72     13.40 o 
  10   6   1       24.68       27.76      7.49 o 
  11   6   1       56.02       44.28     12.50 o 
 -11   7   1        4.74        2.01     18.02 o 
 -10   7   1        0.00        0.00     11.92 o 
  -9   7   1       13.89       33.77      9.94 o 
  -8   7   1        7.99        9.80      7.39 o 
  -7   7   1       10.21        3.00      6.63 o 
  -6   7   1        7.18        7.90      7.01 o 
  -5   7   1        7.35       23.50      5.89 o 
  -4   7   1      444.38      474.01     27.57 o 
  -3   7   1       29.10       18.26      6.96 o 
  -2   7   1        3.82        7.80      5.77 o 
  -1   7   1       60.38       66.21     12.15 o 
   0   7   1      483.99      444.45     29.57 o 
   1   7   1       41.89       32.44      9.86 o 
   2   7   1       12.24       13.35      6.46 o 
   3   7   1       22.81       18.16      5.42 o 
   4   7   1       12.92       10.81      5.52 o 
   5   7   1       25.56       10.52      5.92 o 
   6   7   1        0.22        2.99      5.92 o 
   7   7   1       15.67        8.84      8.26 o 
   8   7   1        3.25        8.62     10.90 o 
   9   7   1        6.89        6.40      7.08 o 
  10   7   1        5.43        2.45     11.93 o 
  -9   8   1        1.74        6.88      7.67 o 
  -8   8   1        6.39       13.29      8.04 o 
  -7   8   1        0.07       13.15     11.22 o 
  -6   8   1        1.65       13.57      9.18 o 
  -5   8   1        7.07       11.96      6.36 o 
  -4   8   1        9.61        7.10     12.79 o 
  -3   8   1      229.85      226.28     21.05 o 
  -2   8   1      376.45      402.57     34.11 o 
  -1   8   1      257.77      236.08     23.94 o 
   0   8   1       40.83       39.28      8.58 o 
   1   8   1        2.74       15.38      8.82 o 
   2   8   1       38.78       24.44      7.40 o 
   3   8   1       19.89       15.23      7.84 o 
   4   8   1       67.03       56.54     12.77 o 
   5   8   1       30.44       35.41      9.62 o 
   6   8   1        0.42        1.35      7.22 o 
   7   8   1       21.68       32.92      9.69 o 
   8   8   1       17.07        2.55      8.00 o 
  -7   9   1       43.41       32.57     10.53 o 
  -6   9   1       81.75       78.14     16.00 o 
  -5   9   1       82.09       81.35     12.64 o 
  -4   9   1       60.69       64.17     15.91 o 
  -3   9   1       12.49        8.91      6.14 o 
  -2   9   1       36.05       35.35     10.58 o 
  -1   9   1       55.03       80.11     13.36 o 
   0   9   1        0.86       13.27     12.97 o 
   1   9   1        1.67       11.08      6.98 o 
   2   9   1        8.45        2.36     10.76 o 
   3   9   1        4.57        6.25      7.40 o 
   4   9   1        1.28       11.16      6.20 o 
   5   9   1        1.09       15.01      7.22 o 
   6   9   1        1.76       19.82     12.29 o 
  -2  10   1        1.29       11.98      9.32 o 
  -1  10   1       21.70       15.80     11.27 o 
   0  10   1       15.23        3.40      7.90 o 
   1  10   1        8.93       14.13      9.06 o 
 -15   0   2       45.61       30.36     11.41 o 
 -14   0   2        0.43        7.93     12.94 o 
 -13   0   2      139.24      110.15     22.96 o 
 -12   0   2        6.95        0.00      7.23 o 
 -11   0   2       13.60       11.52     10.37 o 
 -10   0   2      124.11      126.47     12.23 o 
  -9   0   2       59.38       55.45     11.63 o 
  -8   0   2     1647.01     1665.90     37.69 o 
  -7   0   2       55.95       52.90      9.35 o 
  -6   0   2      626.52      648.47     17.32 o 
  -5   0   2        1.17        0.00      4.62 o 
  -4   0   2    72672.00    73383.45   4239.49 o 
  -3   0   2      418.69      428.44     10.39 o 
  -2   0   2      604.44      565.22      9.80 o 
  -1   0   2     7962.59     7813.55     44.15 o 
   0   0   2     3804.47     3573.37     21.89 o 
   1   0   2      844.43      909.61     14.43 o 
   2   0   2        6.73       11.05      4.93 o 
   3   0   2      407.36      408.44      8.92 o 
   4   0   2      784.63      766.79     13.66 o 
   5   0   2        3.56        7.77      3.38 o 
   6   0   2     1163.91     1162.38     72.76 o 
   7   0   2     3465.05     3690.80    118.92 o 
   8   0   2      186.05      154.53     19.69 o 
   9   0   2      420.72      331.25     37.01 o 
  10   0   2       60.24       79.72     28.52 o 
  11   0   2        2.34       14.47     13.49 o 
  12   0   2       11.30       15.26     15.30 o 
  13   0   2       35.82       25.32     29.42 o 
 -15   1   2        0.35       17.29      6.15 o 
 -14   1   2       42.08       36.93     23.70 o 
 -13   1   2        0.86        0.00      8.23 o 
 -12   1   2       21.38       26.25      6.71 o 
 -11   1   2       39.26       36.43      6.55 o 
 -10   1   2       16.61       22.13      7.61 o 
  -9   1   2       86.82       77.67      6.39 o 
  -8   1   2      489.91      489.33     11.60 o 
  -7   1   2     1229.22     1266.88     18.51 o 
  -6   1   2     1500.86     1446.82     19.46 o 
  -5   1   2       70.99       84.57      5.00 o 
  -4   1   2     1608.44     1511.34     14.05 o 
  -3   1   2     5507.25     5522.93     31.95 o 
  -2   1   2      361.02      343.74      7.69 o 
  -1   1   2      452.89      416.21      5.28 o 
   0   1   2      200.77      160.65      6.38 o 
   1   1   2      315.56      284.23     10.45 o 
   2   1   2      241.14      219.70      6.26 o 
   3   1   2      119.27      124.74      5.45 o 
   4   1   2     2305.39     2339.91     28.51 o 
   5   1   2        2.86        1.41      4.33 o 
   6   1   2      113.07      140.83     11.02 o 
   7   1   2      109.20      112.23      7.36 o 
   8   1   2        2.93        8.72      6.90 o 
   9   1   2        1.08       15.04      8.31 o 
  10   1   2       29.07       57.03     10.86 o 
  11   1   2        9.08       23.43      9.02 o 
  12   1   2       14.75       21.89     11.31 o 
  13   1   2        0.31        6.80      5.69 o 
 -15   2   2        0.02       15.62     10.30 o 
 -14   2   2        0.04        5.12     10.13 o 
 -13   2   2        3.40        3.11      8.58 o 
 -12   2   2        0.88       17.37      8.38 o 
 -11   2   2        2.25        4.18      5.86 o 
 -10   2   2       14.46       11.74      6.74 o 
  -9   2   2        0.93        5.56      6.58 o 
  -8   2   2       98.40       93.34      6.38 o 
  -7   2   2        2.72        4.82      3.69 o 
  -6   2   2       49.93       62.33      5.54 o 
  -5   2   2       87.34       80.51      6.73 o 
  -4   2   2      953.09      928.15     10.36 o 
  -3   2   2      263.92      223.48      6.74 o 
  -2   2   2      647.11      572.03      8.68 o 
  -1   2   2        0.39        0.00      2.08 o 
   0   2   2      215.88      191.29      7.09 o 
   1   2   2      198.87      176.25      6.85 o 
   2   2   2      402.73      411.26      8.66 o 
   3   2   2      161.02      140.22      5.94 o 
   4   2   2        4.07        8.83      3.24 o 
   5   2   2        0.45        2.65      2.38 o 
   6   2   2        3.17       16.62      4.95 o 
   7   2   2       61.66       56.59      9.48 o 
   8   2   2        6.64       12.99      4.62 o 
   9   2   2      331.83      354.68     27.74 o 
  10   2   2        0.18        5.18      7.61 o 
  11   2   2       36.78       24.64      8.80 o 
  12   2   2        0.52        1.87      8.88 o 
  13   2   2        1.17       11.17     15.09 o 
 -15   3   2        0.20        3.94     10.90 o 
 -14   3   2        7.56       15.25     12.11 o 
 -13   3   2        5.45        8.46      5.13 o 
 -12   3   2       33.86       34.79      6.85 o 
 -11   3   2       37.31       53.70      8.31 o 
 -10   3   2      243.12      245.10     12.36 o 
  -9   3   2      376.73      397.33     14.46 o 
  -8   3   2       81.08       88.92     14.16 o 
  -7   3   2      445.13      461.29     11.52 o 
  -6   3   2        8.16       19.16      4.77 o 
  -5   3   2      240.05      232.20      7.10 o 
  -4   3   2      767.48      756.36     13.88 o 
  -3   3   2     1404.33     1376.75     13.40 o 
  -2   3   2     3500.88     3414.49     21.50 o 
  -1   3   2      650.08      619.02     10.76 o 
   0   3   2     1699.19     1701.99     14.61 o 
   1   3   2        0.43        1.44      2.53 o 
   2   3   2        9.26       10.82      3.66 o 
   3   3   2        3.26        4.14      2.76 o 
   4   3   2        0.82        6.40      3.34 o 
   5   3   2        0.86        3.67      2.84 o 
   6   3   2        0.76        8.28      6.15 o 
   7   3   2      127.41      127.88     10.53 o 
   8   3   2       25.28       23.05      6.75 o 
   9   3   2        5.30        9.33     10.03 o 
  10   3   2       40.32       36.25      9.36 o 
  11   3   2        2.92       19.47      8.97 o 
  12   3   2       58.69       52.11     14.79 o 
  13   3   2        7.57       31.31     14.08 o 
 -14   4   2       20.88       26.74     11.26 o 
 -13   4   2        2.26        0.00      5.29 o 
 -12   4   2       18.93       15.71      5.57 o 
 -11   4   2      102.41       91.17     17.09 o 
 -10   4   2        1.81        8.91      6.14 o 
  -9   4   2        4.45        5.15      4.48 o 
  -8   4   2       52.60       58.19      7.57 o 
  -7   4   2      235.51      232.75     14.29 o 
  -6   4   2       33.20       36.62      7.20 o 
  -5   4   2       16.57       27.18      5.13 o 
  -4   4   2       44.02       28.16      6.46 o 
  -3   4   2      119.36       95.78      9.72 o 
  -2   4   2        3.58        1.24      5.47 o 
  -1   4   2     2926.52     3134.67     38.46 o 
   0   4   2     1539.96     1680.05     27.92 o 
   1   4   2      858.42      889.37     15.73 o 
   2   4   2     1688.67     1786.76     28.73 o 
   3   4   2        8.41       10.66      4.41 o 
   4   4   2      320.01      293.57     10.94 o 
   5   4   2      178.61      147.45      9.87 o 
   6   4   2        0.29        1.21      4.64 o 
   7   4   2      252.27      270.20     15.05 o 
   8   4   2       64.32       65.57      8.52 o 
   9   4   2        0.38        0.98      5.84 o 
  10   4   2      372.48      406.20     30.92 o 
  11   4   2       88.21       95.85     15.52 o 
  12   4   2       96.31       87.86     17.41 o 
 -13   5   2        0.57       12.03      7.90 o 
 -12   5   2        2.16       10.97      6.39 o 
 -11   5   2        3.11        3.48      7.90 o 
 -10   5   2        0.01        5.16      5.91 o 
  -9   5   2        1.72       31.08      8.39 o 
  -8   5   2       50.06       55.63     10.62 o 
  -7   5   2       90.81       71.76      7.93 o 
  -6   5   2       34.90       26.10      6.99 o 
  -5   5   2       32.58       21.18      8.13 o 
  -4   5   2       52.62       55.91      9.66 o 
  -3   5   2       73.41       77.15      7.38 o 
  -2   5   2       53.51       46.43      8.32 o 
  -1   5   2       11.40       13.75      6.25 o 
   0   5   2        4.17        1.20      5.48 o 
   1   5   2      335.79      319.06     10.40 o 
   2   5   2        9.33        4.61      3.37 o 
   3   5   2        7.22        4.68      3.47 o 
   4   5   2        0.07        1.46      3.55 o 
   5   5   2        0.18        3.36      3.19 o 
   6   5   2        5.25        6.14      3.26 o 
   7   5   2       17.69       18.08      7.19 o 
   8   5   2       89.99       80.60     10.39 o 
   9   5   2       17.46       17.54      5.42 o 
  10   5   2       26.41       11.50      6.76 o 
  11   5   2       13.31        4.36      9.88 o 
 -12   6   2        1.46       11.55      6.66 o 
 -11   6   2        8.02       24.43     11.91 o 
 -10   6   2       12.34        9.18      6.54 o 
  -9   6   2        7.11        6.84      5.67 o 
  -8   6   2        3.21       10.64      6.52 o 
  -7   6   2        3.47       16.90      7.60 o 
  -6   6   2      166.77      155.93     17.96 o 
  -5   6   2       31.78       23.74     12.04 o 
  -4   6   2      190.17      181.78     13.40 o 
  -3   6   2      235.85      223.68     13.31 o 
  -2   6   2      400.14      369.90     33.68 o 
  -1   6   2       66.60       55.14      9.83 o 
   0   6   2       17.10        7.94      6.52 o 
   1   6   2       16.70       17.16      6.84 o 
   2   6   2        0.59        5.01      3.98 o 
   3   6   2        9.66       23.42      6.43 o 
   4   6   2      109.50      131.63     11.10 o 
   5   6   2      193.07      173.57     12.76 o 
   6   6   2       51.29       48.89      8.36 o 
   7   6   2        2.03       15.15      7.69 o 
   8   6   2       33.97       32.33     11.51 o 
   9   6   2       44.63       38.98     10.40 o 
  10   6   2       22.12       24.06      9.86 o 
 -11   7   2        3.53        0.75      8.46 o 
 -10   7   2        1.89       29.57     10.05 o 
  -9   7   2       24.61       28.76     10.13 o 
  -8   7   2      202.63      179.88     13.85 o 
  -7   7   2      114.16      125.97     13.71 o 
  -6   7   2      480.41      550.12     84.72 o 
  -5   7   2     1304.88     1527.68     42.53 o 
  -4   7   2      142.16      156.31     14.28 o 
  -3   7   2       75.63       63.65     10.32 o 
  -2   7   2       30.84       49.74     12.12 o 
  -1   7   2       46.91       55.95      9.50 o 
   0   7   2       18.25       30.95     15.62 o 
   1   7   2      134.17      160.96     18.95 o 
   2   7   2       99.31      101.68     11.30 o 
   3   7   2       76.34       66.86      7.90 o 
   4   7   2       36.43       43.20      6.34 o 
   5   7   2       81.61       62.82     10.19 o 
   6   7   2      147.79      113.22     11.98 o 
   7   7   2        0.02       17.78      9.06 o 
   8   7   2       29.28       13.15      7.74 o 
   9   7   2        4.45       17.56     10.31 o 
  -9   8   2        6.90        7.02      7.76 o 
  -8   8   2       53.26       34.86      7.95 o 
  -7   8   2        5.39       10.59     10.32 o 
  -6   8   2       47.09       29.73      8.75 o 
  -5   8   2       18.95       20.37      7.84 o 
  -4   8   2       47.28       56.51      8.61 o 
  -3   8   2      130.11      133.31     20.47 o 
  -2   8   2      195.70      208.89     21.08 o 
  -1   8   2       23.83       26.57      9.10 o 
   0   8   2        3.24        4.68      8.65 o 
   1   8   2       20.80       18.61      7.76 o 
   2   8   2       32.00       26.20      7.68 o 
   3   8   2        0.89       13.53      7.11 o 
   4   8   2       26.43       22.38     12.97 o 
   5   8   2       88.81       67.56     13.89 o 
   6   8   2       22.57       14.26      9.24 o 
   7   8   2       30.50       19.45      9.53 o 
   8   8   2       54.59       34.78     32.50 o 
  -7   9   2        0.06        0.00      8.36 o 
  -6   9   2       16.55       13.32      9.17 o 
  -5   9   2        1.82        9.70      7.71 o 
  -4   9   2        0.06        2.95      7.83 o 
  -3   9   2        0.36        6.33     10.13 o 
  -2   9   2       12.28       11.83      9.98 o 
  -1   9   2        4.25        0.00      9.05 o 
   0   9   2        3.96        0.00      8.65 o 
   1   9   2       20.85       25.30     11.85 o 
   2   9   2        6.68       17.37      9.04 o 
   3   9   2       12.83       18.39      9.89 o 
   4   9   2        0.85       18.46      7.83 o 
   5   9   2        7.66        4.12      9.78 o 
  -2  10   2       36.09       31.49      9.89 o 
  -1  10   2        5.85       15.46      8.27 o 
   0  10   2       47.95       41.29     12.30 o 
 -16   1   3        0.54       10.02      9.64 o 
 -15   1   3        1.24       10.94      9.08 o 
 -14   1   3        5.56       10.99      6.69 o 
 -13   1   3        6.20       11.00      6.97 o 
 -12   1   3        2.55        4.03      3.79 o 
 -11   1   3       10.21        7.93      5.41 o 
 -10   1   3       97.46       90.76      7.01 o 
  -9   1   3       89.43       94.88      8.61 o 
  -8   1   3     2669.22     2948.54     41.95 o 
  -7   1   3     1480.38     1543.83     21.25 o 
  -6   1   3      485.60      473.26     14.21 o 
  -5   1   3      155.91      140.08      6.67 o 
  -4   1   3      524.68      501.91     10.99 o 
  -3   1   3     1523.43     1478.55     14.42 o 
  -2   1   3       80.39       74.80      5.47 o 
  -1   1   3     1487.15     1536.35     12.70 o 
   0   1   3      836.58      812.26      9.47 o 
   1   1   3      707.37      742.41      9.56 o 
   2   1   3       12.24       12.27      3.05 o 
   3   1   3     3018.44     3156.20     33.33 o 
   4   1   3      734.89      739.73     11.51 o 
   5   1   3      273.76      276.39     12.15 o 
   6   1   3      161.08      175.22     16.93 o 
   7   1   3       66.07       61.70     10.65 o 
   8   1   3        4.92       15.96      6.92 o 
   9   1   3        1.71       31.71      9.76 o 
  10   1   3       19.73       21.83      8.65 o 
  11   1   3        7.50       21.42      8.52 o 
  12   1   3       16.17        6.19      9.45 o 
  13   1   3        0.44       12.97     11.04 o 
 -15   2   3        1.50        0.00      8.27 o 
 -14   2   3       19.14       34.63     12.91 o 
 -13   2   3       35.99       38.57      7.21 o 
 -12   2   3       52.23       52.02      8.12 o 
 -11   2   3      200.86      200.38     11.60 o 
 -10   2   3       18.27       21.98      7.29 o 
  -9   2   3        5.83        4.98      8.21 o 
  -8   2   3        7.82       15.39      5.32 o 
  -7   2   3       26.81       21.81      5.94 o 
  -6   2   3      813.53      813.63     14.22 o 
  -5   2   3      205.87      214.52      6.64 o 
  -4   2   3      246.42      266.93      8.13 o 
  -3   2   3      306.35      303.69     12.74 o 
  -2   2   3     1100.50     1050.82     14.44 o 
  -1   2   3       60.89       56.55      3.91 o 
   0   2   3      180.18      196.67      7.07 o 
   1   2   3      679.16      653.63      9.22 o 
   2   2   3      174.92      165.48      9.44 o 
   3   2   3      188.82      191.78      6.95 o 
   4   2   3      349.01      316.47      8.78 o 
   5   2   3       29.16       27.28      4.73 o 
   6   2   3      128.23      122.38      8.85 o 
   7   2   3      423.19      452.13     18.38 o 
   8   2   3      645.36      698.64     30.39 o 
   9   2   3      104.36      104.15     11.82 o 
  10   2   3       40.79       40.61     12.17 o 
  11   2   3      156.18      132.93     21.57 o 
  12   2   3       23.68       24.36     11.45 o 
 -15   3   3        2.05        3.21     10.38 o 
 -14   3   3        1.27        2.75      9.34 o 
 -13   3   3        5.15       18.57     11.31 o 
 -12   3   3       80.60       73.12      8.77 o 
 -11   3   3      148.39      126.19     10.13 o 
 -10   3   3       78.81       54.16      7.45 o 
  -9   3   3      105.02       82.36      8.50 o 
  -8   3   3       40.20       45.54      7.17 o 
  -7   3   3        2.74        4.72      4.54 o 
  -6   3   3      151.18      142.02      7.17 o 
  -5   3   3      658.25      651.52     11.87 o 
  -4   3   3      259.09      256.13      9.87 o 
  -3   3   3      386.54      402.09      9.82 o 
  -2   3   3     3481.34     3622.63     38.38 o 
  -1   3   3     1588.42     1769.41     22.83 o 
   0   3   3       54.45       47.15      5.07 o 
   1   3   3      350.59      384.54      8.81 o 
   2   3   3        0.99        9.56      2.64 o 
   3   3   3      148.57      133.32      6.35 o 
   4   3   3       34.00       29.57      5.68 o 
   5   3   3       16.00       13.94      7.23 o 
   6   3   3      134.73      118.87     11.03 o 
   7   3   3       32.19       33.20      6.06 o 
   8   3   3      385.21      366.81     24.84 o 
   9   3   3      200.19      195.20     20.90 o 
  10   3   3      335.17      326.29     27.25 o 
  11   3   3        5.06       15.09      8.35 o 
  12   3   3        9.17        7.06     14.22 o 
 -14   4   3        4.14        2.78      7.67 o 
 -13   4   3        9.02        6.33      5.90 o 
 -12   4   3       28.88       28.21     12.59 o 
 -11   4   3       22.97       22.97      5.60 o 
 -10   4   3       15.78       11.68      5.30 o 
  -9   4   3       83.05       58.45      6.38 o 
  -8   4   3        0.32        9.61      8.71 o 
  -7   4   3        2.93        1.81      5.54 o 
  -6   4   3      210.80      208.47      8.01 o 
  -5   4   3       34.29       39.35      6.84 o 
  -4   4   3       14.56       14.74      5.86 o 
  -3   4   3       64.40       57.47      7.29 o 
  -2   4   3      754.01      833.29     14.19 o 
  -1   4   3      202.42      218.35      7.71 o 
   0   4   3       55.49       86.90      6.53 o 
   1   4   3       17.38       11.34      4.82 o 
   2   4   3       20.65       29.98      6.33 o 
   3   4   3       15.77       12.29      4.49 o 
   4   4   3       12.44       13.63      3.78 o 
   5   4   3       14.72        8.64      4.53 o 
   6   4   3      348.10      386.38     21.43 o 
   7   4   3      115.59      105.18     11.18 o 
   8   4   3        9.26       10.46      4.67 o 
   9   4   3      485.99      451.29     21.69 o 
  10   4   3       12.18       21.58      9.60 o 
  11   4   3        1.80        3.85      6.16 o 
 -14   5   3        0.02       14.20     10.62 o 
 -13   5   3        3.41        7.42      8.38 o 
 -12   5   3       14.87       21.89      8.57 o 
 -11   5   3       50.32       36.81      8.35 o 
 -10   5   3      116.54      102.28     11.39 o 
  -9   5   3      161.11      165.91     15.23 o 
  -8   5   3       38.84       46.88      8.40 o 
  -7   5   3       69.77       67.40      8.14 o 
  -6   5   3      383.50      427.33     15.30 o 
  -5   5   3      885.53      956.67     24.56 o 
  -4   5   3      736.49      774.05     17.57 o 
  -3   5   3      219.55      217.61     14.68 o 
  -2   5   3      351.36      330.88     12.28 o 
  -1   5   3       75.63       71.95      6.43 o 
   0   5   3      310.52      300.49     10.16 o 
   1   5   3      175.00      130.75      8.09 o 
   2   5   3      273.24      255.67     12.51 o 
   3   5   3      170.70      186.45      9.67 o 
   4   5   3      167.91      162.63     13.17 o 
   5   5   3        8.41       10.41      4.71 o 
   6   5   3      315.89      304.41     23.73 o 
   7   5   3      215.00      191.86     15.98 o 
   8   5   3        1.31       10.40      5.12 o 
   9   5   3       14.77       17.34      5.60 o 
  10   5   3        6.12       15.37      7.43 o 
  11   5   3        1.97        5.56     17.25 o 
 -13   6   3        3.50       21.82     13.19 o 
 -12   6   3       25.31       30.49      7.67 o 
 -11   6   3       35.21       27.01      7.06 o 
 -10   6   3       87.10       96.28     11.14 o 
  -9   6   3       29.24       39.11      9.15 o 
  -8   6   3       53.50       60.31      8.04 o 
  -7   6   3        0.18        4.30      8.05 o 
  -6   6   3      304.50      292.25     16.02 o 
  -5   6   3        0.18        8.44      5.75 o 
  -4   6   3       37.91       42.69      8.54 o 
  -3   6   3       18.16       16.45      6.36 o 
  -2   6   3        1.76        0.00      5.17 o 
  -1   6   3       11.03       12.18      6.66 o 
   0   6   3        2.49        4.88      3.28 o 
   1   6   3      165.17      184.20     14.50 o 
   2   6   3        9.92       10.25      4.31 o 
   3   6   3        2.48        6.15      6.42 o 
   4   6   3      162.46      139.76     10.82 o 
   5   6   3      149.11      129.02     11.30 o 
   6   6   3       83.76       77.08     12.59 o 
   7   6   3      238.91      264.89     22.56 o 
   8   6   3       26.40       35.06      9.52 o 
   9   6   3        3.55       15.95     10.14 o 
  10   6   3       21.06        0.00     17.67 o 
 -11   7   3        0.52        0.00      8.21 o 
 -10   7   3        7.06       11.26      7.38 o 
  -9   7   3        1.28        1.50      8.48 o 
  -8   7   3      178.13      207.54     16.49 o 
  -7   7   3       10.40       21.79      8.47 o 
  -6   7   3       10.49       16.70      9.54 o 
  -5   7   3       41.16       32.71      8.35 o 
  -4   7   3      247.41      226.02     16.15 o 
  -3   7   3       67.06       55.81     10.37 o 
  -2   7   3       14.85       16.65      6.15 o 
  -1   7   3       15.36       10.87      6.77 o 
   0   7   3       19.82       14.70      9.18 o 
   1   7   3       19.10       22.42      7.43 o 
   2   7   3        0.64        4.74      5.20 o 
   3   7   3       44.54       29.27      7.15 o 
   4   7   3        1.60        9.63      6.40 o 
   5   7   3       21.08       12.48      5.71 o 
   6   7   3        7.16       12.88      7.21 o 
   7   7   3       14.48        5.33      7.80 o 
   8   7   3        0.03        9.47      9.21 o 
 -10   8   3       11.92       14.98      9.10 o 
  -9   8   3       58.04       49.25     10.24 o 
  -8   8   3       12.12       16.98      6.47 o 
  -7   8   3       33.67       42.80      8.93 o 
  -6   8   3       53.83       54.05      9.41 o 
  -5   8   3       32.58       21.15      6.83 o 
  -4   8   3        0.36       13.07      7.16 o 
  -3   8   3       14.24       23.76     12.97 o 
  -2   8   3        0.91        5.25      9.12 o 
  -1   8   3        0.05       11.71      6.89 o 
   0   8   3       19.05       12.30     11.10 o 
   1   8   3        3.03       15.89      6.88 o 
   2   8   3        6.40       22.70      7.74 o 
   3   8   3       20.64       15.61      8.65 o 
   4   8   3       21.83       19.81      7.99 o 
   5   8   3       86.05       68.47     14.09 o 
   6   8   3       66.63       58.77     15.13 o 
   7   8   3       25.09       44.14     12.59 o 
  -7   9   3       26.45       32.16     15.74 o 
  -6   9   3       75.54       59.99     13.28 o 
  -5   9   3      104.77      153.22     19.81 o 
  -4   9   3       39.36       48.16     15.67 o 
  -3   9   3       26.41       40.67     11.55 o 
  -2   9   3       20.18       20.69     16.90 o 
  -1   9   3       32.21       41.47     10.04 o 
   0   9   3       76.25       72.54     15.86 o 
   1   9   3       38.91       35.16     13.37 o 
   2   9   3       30.36       32.92      8.22 o 
   3   9   3       53.25       45.66     12.99 o 
   4   9   3       14.91       19.28      7.83 o 
 -16   0   4        1.82        2.87     11.58 o 
 -15   0   4        8.69       12.21     15.03 o 
 -14   0   4       54.80       40.39     25.25 o 
 -13   0   4       66.84       66.10     15.74 o 
 -12   0   4      538.55      520.59     33.91 o 
 -11   0   4      109.60       98.81     14.06 o 
 -10   0   4      903.76      915.19     29.99 o 
  -9   0   4      108.75      121.69     11.30 o 
  -8   0   4     6319.15     7126.24    152.17 o 
  -7   0   4     1381.80     1436.00     28.03 o 
  -6   0   4       87.60       96.71     10.14 o 
  -5   0   4      453.75      439.88     13.22 o 
  -4   0   4     4102.20     4063.30     45.52 o 
  -3   0   4       71.51       62.90      7.78 o 
  -2   0   4     1000.86     1017.43     24.28 o 
  -1   0   4      355.01      331.92      9.42 o 
   0   0   4      172.80      201.39     13.32 o 
   1   0   4     1012.63     1074.62     35.13 o 
   2   0   4      571.24      577.81     19.48 o 
   3   0   4     4507.49     4749.92    111.01 o 
   4   0   4       38.84       42.85      8.13 o 
   5   0   4      732.67      736.36     18.81 o 
   6   0   4       42.68       21.48     27.55 o 
   7   0   4        3.04       17.88     10.16 o 
   8   0   4       38.83       48.37     12.54 o 
   9   0   4      112.07      113.98     21.95 o 
  10   0   4       21.83       18.12     14.50 o 
  11   0   4       43.48       52.56     14.34 o 
  12   0   4      129.02      113.71     37.08 o 
 -16   1   4       11.35       15.64      8.61 o 
 -15   1   4        0.35        1.04      8.83 o 
 -14   1   4        3.38        5.90      6.73 o 
 -13   1   4        1.08        7.86      6.26 o 
 -12   1   4       19.51       13.22      9.31 o 
 -11   1   4      103.43       98.03      8.95 o 
 -10   1   4      147.14      147.58      9.40 o 
  -9   1   4       55.33       60.41      6.18 o 
  -8   1   4      505.61      501.39     15.53 o 
  -7   1   4     1366.11     1444.57     23.32 o 
  -6   1   4       54.61       53.64      5.70 o 
  -5   1   4        4.04        6.43      2.60 o 
  -4   1   4        1.23        2.43      2.85 o 
  -3   1   4      408.51      364.41     19.10 o 
  -2   1   4      437.35      422.26      9.29 o 
  -1   1   4      564.20      567.95     12.89 o 
   0   1   4     4479.60     4710.59     27.57 o 
   1   1   4      197.37      222.05      7.75 o 
   2   1   4       25.85       18.67      4.27 o 
   3   1   4     1179.69     1204.06     20.84 o 
   4   1   4      220.47      225.39      8.53 o 
   5   1   4      149.74      145.26      8.37 o 
   6   1   4        8.81        6.84      3.36 o 
   7   1   4       20.72       21.60     10.22 o 
   8   1   4       14.22       10.15      6.19 o 
   9   1   4       36.07       39.61      8.30 o 
  10   1   4       16.32       15.32      7.33 o 
  11   1   4       16.58       26.24      8.36 o 
  12   1   4        3.04        4.06     18.98 o 
 -16   2   4        0.21        4.56      6.04 o 
 -15   2   4        0.24        0.00      8.00 o 
 -14   2   4        1.33        1.66      7.05 o 
 -13   2   4        6.75        4.07      5.84 o 
 -12   2   4       43.99       46.56      8.38 o 
 -11   2   4       10.33        9.64      6.39 o 
 -10   2   4        0.73        5.61      5.76 o 
  -9   2   4       11.77       20.90      5.12 o 
  -8   2   4       67.05       60.97      8.17 o 
  -7   2   4       54.87       40.80      6.13 o 
  -6   2   4       79.22       82.91      7.41 o 
  -5   2   4       68.94       71.86      8.76 o 
  -4   2   4      307.56      310.57      9.36 o 
  -3   2   4       42.35       40.86      4.07 o 
  -2   2   4      138.61      142.39      8.13 o 
  -1   2   4       19.50       17.98      3.40 o 
   0   2   4       71.05       73.69      5.93 o 
   1   2   4       30.20       23.39      5.72 o 
   2   2   4       77.60       83.93      6.48 o 
   3   2   4       46.08       39.65      5.74 o 
   4   2   4       52.98       52.33      7.67 o 
   5   2   4      810.08      828.09     21.35 o 
   6   2   4       23.72       18.48      5.64 o 
   7   2   4       79.73       93.42     10.61 o 
   8   2   4        7.66       16.31      7.29 o 
   9   2   4        3.60       14.76      5.60 o 
  10   2   4       41.80       48.58     12.28 o 
  11   2   4        9.88        5.79      8.71 o 
  12   2   4        0.40        6.03      9.50 o 
 -15   3   4        1.66        7.77      6.29 o 
 -14   3   4        8.43        5.05      7.27 o 
 -13   3   4       20.61       11.79      6.74 o 
 -12   3   4        0.15        1.12      5.58 o 
 -11   3   4       34.68       24.17      7.22 o 
 -10   3   4        0.06        7.80      4.66 o 
  -9   3   4       20.36       20.27      5.61 o 
  -8   3   4      185.34      188.74      9.89 o 
  -7   3   4      426.03      427.76     14.49 o 
  -6   3   4     1083.23     1093.64     18.79 o 
  -5   3   4      562.18      564.18     11.83 o 
  -4   3   4     1257.03     1304.51     19.48 o 
  -3   3   4      163.04      139.72      9.24 o 
  -2   3   4      182.69      177.20     10.08 o 
  -1   3   4      245.61      222.71      8.45 o 
   0   3   4      164.61      126.71      8.38 o 
   1   3   4      145.33      170.84      8.62 o 
   2   3   4      301.84      308.50      9.81 o 
   3   3   4     1122.88     1112.01     18.27 o 
   4   3   4      514.39      540.76     17.14 o 
   5   3   4      623.32      629.70     19.54 o 
   6   3   4      665.28      690.40     27.11 o 
   7   3   4       98.84       92.54      9.47 o 
   8   3   4        1.32        8.59      5.91 o 
   9   3   4       10.88       22.85      8.71 o 
  10   3   4       18.41       26.07      9.58 o 
  11   3   4        1.14       14.38      9.19 o 
 -15   4   4       31.04       40.52     14.58 o 
 -14   4   4        6.25        5.56      7.21 o 
 -13   4   4       33.29       20.16     10.06 o 
 -12   4   4        6.02        9.36      7.70 o 
 -11   4   4        5.24       19.31      6.00 o 
 -10   4   4      131.43      129.84      9.70 o 
  -9   4   4      105.95      102.53      7.97 o 
  -8   4   4      273.39      290.24     11.46 o 
  -7   4   4      124.01      120.23      8.70 o 
  -6   4   4      362.54      346.62     10.08 o 
  -5   4   4      183.10      186.91      9.70 o 
  -4   4   4       72.99       77.64      8.76 o 
  -3   4   4        3.78        4.40      3.76 o 
  -2   4   4      260.69      269.25     12.45 o 
  -1   4   4      377.06      418.20     11.29 o 
   0   4   4       10.82       13.62      5.57 o 
   1   4   4        2.55        0.00      4.32 o 
   2   4   4      270.52      287.81     10.21 o 
   3   4   4       37.85       32.09      5.99 o 
   4   4   4        0.02        0.00      5.92 o 
   5   4   4       56.65       40.92      8.94 o 
   6   4   4      860.93      920.26     55.15 o 
   7   4   4      228.51      209.87     16.97 o 
   8   4   4      338.04      329.00     21.85 o 
   9   4   4      148.22      148.92     19.19 o 
  10   4   4        0.01       11.01      7.77 o 
  11   4   4        3.89        2.62     17.03 o 
 -14   5   4        5.03        0.29      7.19 o 
 -13   5   4        1.41        9.38      7.05 o 
 -12   5   4        1.26       11.73      9.10 o 
 -11   5   4       14.58        3.43      5.90 o 
 -10   5   4       10.46       13.59      8.01 o 
  -9   5   4        2.43        3.28      8.62 o 
  -8   5   4       21.90       29.53      8.99 o 
  -7   5   4       54.95       64.19      9.00 o 
  -6   5   4       12.54       20.70      7.34 o 
  -5   5   4        4.61        8.91      6.61 o 
  -4   5   4       15.67       13.53      4.20 o 
  -3   5   4      284.16      275.55     11.02 o 
  -2   5   4        0.28        1.96      4.68 o 
  -1   5   4        0.56        0.00      5.03 o 
   0   5   4        9.04       11.53      8.15 o 
   1   5   4        7.20        8.39      4.70 o 
   2   5   4        5.81        8.86      4.01 o 
   3   5   4      146.26      173.14     14.53 o 
   4   5   4      333.24      304.70     16.14 o 
   5   5   4        5.65        9.49      4.91 o 
   6   5   4        4.88       20.02      6.92 o 
   7   5   4        3.20        1.61      6.64 o 
   8   5   4       15.28       17.23      7.46 o 
   9   5   4        6.54        3.15      7.23 o 
  10   5   4        1.18        0.00     12.74 o 
 -13   6   4        9.57       18.63     15.56 o 
 -12   6   4        9.39       21.19      9.20 o 
 -11   6   4        4.10       17.38      7.75 o 
 -10   6   4       13.66       16.03      7.27 o 
  -9   6   4       20.16       25.95     12.11 o 
  -8   6   4      234.54      233.39     17.21 o 
  -7   6   4       15.63        9.23      7.09 o 
  -6   6   4       37.29       45.60      8.31 o 
  -5   6   4       10.72       20.27     11.18 o 
  -4   6   4       22.97       30.02      8.33 o 
  -3   6   4       26.69       33.77      8.58 o 
  -2   6   4       67.97       40.63      8.60 o 
  -1   6   4       35.51       32.19      7.49 o 
   0   6   4       11.18       21.28      6.27 o 
   1   6   4       59.03       48.15      6.07 o 
   2   6   4        2.91       15.76      6.52 o 
   3   6   4       34.96       34.25      8.85 o 
   4   6   4       26.60       16.00      4.88 o 
   5   6   4       37.19       25.52      5.98 o 
   6   6   4       24.82       19.77      7.04 o 
   7   6   4        2.16       13.79      7.97 o 
   8   6   4       18.72       33.67      9.66 o 
   9   6   4        0.41       43.96     24.35 o 
 -11   7   4        2.88        3.54     10.90 o 
 -10   7   4      123.01      102.95     14.69 o 
  -9   7   4      409.99      405.47     52.66 o 
  -8   7   4       23.84       36.86     10.32 o 
  -7   7   4       15.88       28.71      7.28 o 
  -6   7   4       57.16       56.89      9.07 o 
  -5   7   4       51.00       50.67     10.96 o 
  -4   7   4        0.09       15.45      6.94 o 
  -3   7   4      180.61      249.89     18.48 o 
  -2   7   4      201.29      174.82     15.49 o 
  -1   7   4      209.30      244.58     20.16 o 
   0   7   4      230.55      219.70     19.59 o 
   1   7   4      471.18      463.97     40.34 o 
   2   7   4      606.03      539.22     52.05 o 
   3   7   4      102.05      120.47     12.96 o 
   4   7   4       13.20       10.26      5.88 o 
   5   7   4       32.97       28.62     10.23 o 
   6   7   4        6.82        0.00      8.70 o 
   7   7   4        3.06       10.56      9.84 o 
  -9   8   4       10.16        3.52      7.90 o 
  -8   8   4        3.89       14.31      6.70 o 
  -7   8   4        9.89       20.22      8.00 o 
  -6   8   4       12.85        9.72      8.15 o 
  -5   8   4        7.94       15.96      6.77 o 
  -4   8   4       45.74       61.61     23.19 o 
  -3   8   4        3.86        8.85      8.98 o 
  -2   8   4        3.29        0.00      9.62 o 
  -1   8   4       65.54       31.09      7.07 o 
   0   8   4        0.14        9.19     15.61 o 
   1   8   4       23.35       25.01     15.74 o 
   2   8   4        0.07        4.46      7.68 o 
   3   8   4       19.58       10.11      9.04 o 
   4   8   4       58.24       32.06      8.64 o 
   5   8   4       25.53       17.36     12.74 o 
   6   8   4        8.68        4.04     22.19 o 
  -7   9   4        1.32       11.56     15.10 o 
  -6   9   4        6.76       17.20      9.73 o 
  -5   9   4        0.89        0.00      8.55 o 
  -4   9   4        2.58       13.31      9.84 o 
  -3   9   4       17.33       21.44      9.84 o 
  -2   9   4        2.65       26.78      6.22 o 
  -1   9   4       11.22       26.75      7.19 o 
   0   9   4        0.02        0.00      5.77 o 
   1   9   4       11.64       12.30      9.63 o 
   2   9   4        1.11        0.26      7.48 o 
   3   9   4        1.58       19.92      9.19 o 
 -16   1   5       15.49        8.59      8.30 o 
 -15   1   5        5.04        9.89      6.75 o 
 -14   1   5        3.80        6.32      4.94 o 
 -13   1   5        0.16        6.69      4.20 o 
 -12   1   5      245.11      232.46     17.68 o 
 -11   1   5      115.60      102.53      9.93 o 
 -10   1   5        7.30        1.74      6.03 o 
  -9   1   5        0.49        8.44      7.35 o 
  -8   1   5      118.75      110.28      9.22 o 
  -7   1   5      120.22      132.39      7.78 o 
  -6   1   5        9.01       11.27      4.08 o 
  -5   1   5      219.30      222.78      7.91 o 
  -4   1   5      201.26      207.33     16.52 o 
  -3   1   5      180.47      194.98      9.55 o 
  -2   1   5       48.21       39.05      5.68 o 
  -1   1   5     3277.23     3546.44     37.54 o 
   0   1   5     1184.27     1183.31     19.54 o 
   1   1   5      860.48      845.96     15.48 o 
   2   1   5      848.99      843.69     15.88 o 
   3   1   5        0.08        0.00      3.01 o 
   4   1   5      117.73      109.03      6.69 o 
   5   1   5      184.78      154.82      7.86 o 
   6   1   5      326.72      320.35     16.74 o 
   7   1   5       20.05       35.91      9.53 o 
   8   1   5      278.88      279.21     24.99 o 
   9   1   5       17.97       18.44      7.21 o 
  10   1   5        0.72       17.45      9.14 o 
  11   1   5        4.25        1.15      8.06 o 
 -16   2   5        7.00       10.08      8.56 o 
 -15   2   5       49.10       28.62      8.52 o 
 -14   2   5       21.78       18.03      6.45 o 
 -13   2   5        8.28       14.90      6.40 o 
 -12   2   5       54.79       64.22     12.60 o 
 -11   2   5      164.49      176.47     12.08 o 
 -10   2   5      355.77      357.24     16.93 o 
  -9   2   5       55.87       44.29      8.66 o 
  -8   2   5       67.88       63.10      8.02 o 
  -7   2   5       64.36       51.38      8.05 o 
  -6   2   5       62.21       53.71     11.87 o 
  -5   2   5      725.71      709.22     24.53 o 
  -4   2   5      227.71      219.56      9.91 o 
  -3   2   5      112.34      113.50     10.29 o 
  -2   2   5      331.54      309.34     15.74 o 
  -1   2   5      324.14      335.06      9.50 o 
   0   2   5      157.20      149.37      6.29 o 
   1   2   5      568.13      554.32     12.78 o 
   2   2   5      112.63      114.07      6.23 o 
   3   2   5       51.07       45.18      7.43 o 
   4   2   5      247.16      249.65     10.78 o 
   5   2   5       11.56       20.65      6.05 o 
   6   2   5       13.73       11.25      6.00 o 
   7   2   5      252.16      243.21     20.35 o 
   8   2   5       40.53       43.86      7.28 o 
   9   2   5        9.00        5.74     10.54 o 
  10   2   5        3.01       28.60     10.47 o 
  11   2   5        6.30        5.14      9.36 o 
 -15   3   5        5.01       16.29      9.21 o 
 -14   3   5       34.79       21.29      7.09 o 
 -13   3   5        4.20       10.24      4.42 o 
 -12   3   5        0.02        3.49      6.31 o 
 -11   3   5       16.87        3.82      5.33 o 
 -10   3   5        5.22       18.91      6.07 o 
  -9   3   5       57.40       63.09      6.01 o 
  -8   3   5       28.80       34.06      6.49 o 
  -7   3   5      121.06      124.11      8.18 o 
  -6   3   5      701.18      731.10     15.14 o 
  -5   3   5      535.16      571.89     17.46 o 
  -4   3   5       33.74       15.79      7.61 o 
  -3   3   5      258.45      247.44      8.18 o 
  -2   3   5        0.65        4.21      2.77 o 
  -1   3   5      150.23      132.19      6.62 o 
   0   3   5       78.97       86.88      8.82 o 
   1   3   5       57.79       48.81      7.30 o 
   2   3   5      325.23      325.71     12.54 o 
   3   3   5       23.74       18.86      5.26 o 
   4   3   5     1281.88     1307.84     35.33 o 
   5   3   5      661.40      694.56     31.73 o 
   6   3   5      411.56      409.26     23.17 o 
   7   3   5       21.75       43.27     10.40 o 
   8   3   5        2.01        0.00      8.33 o 
   9   3   5        0.01        0.00      8.57 o 
  10   3   5       13.78       14.04      9.92 o 
 -15   4   5        5.32        0.00     15.38 o 
 -14   4   5        0.21        0.00      7.59 o 
 -13   4   5       32.05       19.09      7.48 o 
 -12   4   5        0.01        0.83      5.47 o 
 -11   4   5        3.96        7.89      7.00 o 
 -10   4   5       93.98       96.90      9.59 o 
  -9   4   5        1.49        1.59      6.09 o 
  -8   4   5       54.03       38.76      7.53 o 
  -7   4   5      102.80      107.66     11.40 o 
  -6   4   5      120.82      116.12     10.82 o 
  -5   4   5        0.01        9.42      4.21 o 
  -4   4   5      203.76      218.81     13.97 o 
  -3   4   5        9.16       15.62      5.14 o 
  -2   4   5       26.97       25.34      5.89 o 
  -1   4   5       28.39       19.39      4.81 o 
   0   4   5       34.10       36.67      7.01 o 
   1   4   5      131.41      143.73      8.29 o 
   2   4   5      141.31      126.62      8.84 o 
   3   4   5      537.73      521.06     17.92 o 
   4   4   5       26.07       25.48      6.76 o 
   5   4   5      716.40      739.80     35.56 o 
   6   4   5        0.34       15.93      8.69 o 
   7   4   5        3.97        6.21      6.56 o 
   8   4   5        0.05       10.93      8.58 o 
   9   4   5        0.82        3.13      8.43 o 
  10   4   5        0.56       13.96     10.40 o 
 -14   5   5        3.39       12.32     12.31 o 
 -13   5   5        1.36        0.00      7.49 o 
 -12   5   5        7.76       18.37      9.83 o 
 -11   5   5        0.52       11.87      8.84 o 
 -10   5   5       27.55       23.98      6.30 o 
  -9   5   5      104.50       92.12      9.64 o 
  -8   5   5      107.32      106.58     10.15 o 
  -7   5   5       18.74       13.36      5.20 o 
  -6   5   5       54.28       59.22      7.67 o 
  -5   5   5       23.62       23.70      5.03 o 
  -4   5   5       86.45      103.88     11.13 o 
  -3   5   5      120.02      113.16      8.93 o 
  -2   5   5      222.54      219.26     11.14 o 
  -1   5   5      199.92      235.28     11.20 o 
   0   5   5      304.57      346.05     18.12 o 
   1   5   5      100.15      102.47      8.98 o 
   2   5   5      966.26     1021.02     37.60 o 
   3   5   5      758.38      815.22     30.88 o 
   4   5   5      147.64      135.00      9.89 o 
   5   5   5      312.60      343.77     20.90 o 
   6   5   5       31.44       21.25     10.03 o 
   7   5   5       47.55       63.34     15.53 o 
   8   5   5        0.18       28.98     10.02 o 
   9   5   5        0.07       22.87     10.24 o 
 -13   6   5       18.97       19.94     15.33 o 
 -12   6   5       55.58       61.53     23.76 o 
 -11   6   5       13.19       10.08      6.35 o 
 -10   6   5       21.81        3.58      6.48 o 
  -9   6   5       47.99       39.45     10.79 o 
  -8   6   5       10.75        3.33      9.35 o 
  -7   6   5       17.02        8.77      6.27 o 
  -6   6   5      130.84      129.38     12.76 o 
  -5   6   5       59.88       46.10     10.11 o 
  -4   6   5      151.15      158.31     12.83 o 
  -3   6   5       17.66       13.33      7.21 o 
  -2   6   5      151.51      133.02      9.22 o 
  -1   6   5      180.80      134.51     13.21 o 
   0   6   5        0.52       15.01      4.89 o 
   1   6   5        0.02       10.49      5.29 o 
   2   6   5        0.07        7.82      4.82 o 
   3   6   5      112.46       98.83     12.66 o 
   4   6   5        3.26       13.77      8.95 o 
   5   6   5        3.53       18.70      7.37 o 
   6   6   5       19.30       30.21      8.14 o 
   7   6   5        1.18        0.00      7.86 o 
   8   6   5       20.41       17.14     10.90 o 
 -11   7   5        5.07       11.96      9.33 o 
 -10   7   5        3.61       11.68      6.82 o 
  -9   7   5        9.08        7.21      7.31 o 
  -8   7   5       82.62       79.52     14.54 o 
  -7   7   5       32.89       24.40     10.03 o 
  -6   7   5        4.42        4.61      6.87 o 
  -5   7   5        8.68        1.22      6.32 o 
  -4   7   5        8.33        8.28      6.74 o 
  -3   7   5       15.80       16.16      6.18 o 
  -2   7   5        4.51       12.24      6.68 o 
  -1   7   5       43.53       33.22      6.96 o 
   0   7   5        0.00        2.32      6.99 o 
   1   7   5       39.04       31.24      8.48 o 
   2   7   5        3.01        3.56      5.54 o 
   3   7   5        5.08        4.91      6.79 o 
   4   7   5        3.32        7.18      6.12 o 
   5   7   5        4.88       10.66      8.76 o 
   6   7   5        0.08       22.15     10.08 o 
  -9   8   5        0.08       11.32     13.03 o 
  -8   8   5       17.03       13.07      8.33 o 
  -7   8   5       47.92       47.04     16.23 o 
  -6   8   5       16.56       19.35     12.09 o 
  -5   8   5       27.74        6.12      6.94 o 
  -4   8   5       12.25       10.77      7.99 o 
  -3   8   5       45.21       39.45     13.09 o 
  -2   8   5      103.61       95.64     18.47 o 
  -1   8   5       11.64       10.45      8.70 o 
   0   8   5        5.25       18.71      8.09 o 
   1   8   5       10.29       10.16      7.77 o 
   2   8   5       10.00       10.72      8.17 o 
   3   8   5        1.09       11.55      8.74 o 
   4   8   5       16.66       26.54     12.22 o 
  -6   9   5        1.43       11.15      9.44 o 
  -5   9   5       10.08       11.85      8.29 o 
  -4   9   5       30.90       31.00     10.12 o 
  -3   9   5       21.57       18.26      9.24 o 
  -2   9   5       26.44       37.23     12.39 o 
  -1   9   5       57.08       65.60     15.66 o 
   0   9   5       39.46       13.29      9.92 o 
   1   9   5      106.51       96.72     25.50 o 
 -16   0   6       58.65       46.09     17.60 o 
 -15   0   6       21.88       14.25     12.51 o 
 -14   0   6      206.15      176.46     23.19 o 
 -13   0   6        8.81        0.00      9.48 o 
 -12   0   6      573.68      460.19     30.95 o 
 -11   0   6      439.39      451.41     27.80 o 
 -10   0   6       91.93       99.70     10.09 o 
  -9   0   6        6.00       20.28      7.66 o 
  -8   0   6     1196.54     1302.12     29.92 o 
  -7   0   6      209.83      211.06     17.02 o 
  -6   0   6      984.22     1046.98     34.57 o 
  -5   0   6     1050.55     1036.74     45.35 o 
  -4   0   6     1521.38     1574.73     43.48 o 
  -3   0   6     2971.61     3200.42     81.29 o 
  -2   0   6       50.27       43.16      8.09 o 
  -1   0   6      572.26      616.95     17.95 o 
   0   0   6      520.72      508.73     17.55 o 
   1   0   6       11.84       19.27      7.16 o 
   2   0   6      346.40      377.50     23.51 o 
   3   0   6      341.47      341.27     22.95 o 
   4   0   6      116.67      115.91     12.43 o 
   5   0   6        5.44       19.46      6.58 o 
   6   0   6        8.58       17.40      9.77 o 
   7   0   6       12.21        7.17     11.83 o 
   8   0   6      189.67      172.41     45.49 o 
   9   0   6        9.96       24.64     20.10 o 
  10   0   6       10.58        8.07      9.88 o 
 -16   1   6        0.59        0.00     12.47 o 
 -15   1   6        1.22        4.67      8.55 o 
 -14   1   6        0.59        6.90      5.28 o 
 -13   1   6       79.55       77.78      8.92 o 
 -12   1   6       45.29       27.86      5.99 o 
 -11   1   6      124.81      106.74      8.79 o 
 -10   1   6      125.21      114.72      8.48 o 
  -9   1   6       21.87        9.06      7.87 o 
  -8   1   6       18.65       11.33      4.74 o 
  -7   1   6        0.18        5.94      6.38 o 
  -6   1   6        0.50        3.15      4.19 o 
  -5   1   6       17.84        8.35      3.97 o 
  -4   1   6      962.42      998.86     19.62 o 
  -3   1   6        1.40        8.10      3.48 o 
  -2   1   6        1.36        1.52      3.57 o 
  -1   1   6      918.84      929.13     18.01 o 
   0   1   6      212.56      206.18     10.10 o 
   1   1   6      196.48      212.73     10.19 o 
   2   1   6       39.34       46.62      6.50 o 
   3   1   6      107.50       93.13      8.38 o 
   4   1   6      156.25      164.35      9.38 o 
   5   1   6      226.14      221.60     22.95 o 
   6   1   6      122.80      130.97     16.99 o 
   7   1   6        1.21       12.27      8.74 o 
   8   1   6       60.22       73.41     15.56 o 
   9   1   6        9.28       10.84      7.87 o 
  10   1   6        2.59       20.23      9.12 o 
 -15   2   6        3.08        0.00      7.40 o 
 -14   2   6        0.30        1.62      6.15 o 
 -13   2   6        0.22       10.37      7.70 o 
 -12   2   6        2.37        6.92      6.78 o 
 -11   2   6        0.44        9.56      4.58 o 
 -10   2   6        6.88       17.12      5.07 o 
  -9   2   6       38.33       35.42      6.81 o 
  -8   2   6      128.46      115.94      8.62 o 
  -7   2   6        2.70       11.14      6.12 o 
  -6   2   6       11.43       11.29      5.43 o 
  -5   2   6       13.17       20.28      5.43 o 
  -4   2   6       81.73       69.53      8.44 o 
  -3   2   6       85.41       90.56      8.48 o 
  -2   2   6      139.32      142.70      6.13 o 
  -1   2   6        3.84       10.98      3.77 o 
   0   2   6       92.52       85.82      8.68 o 
   1   2   6      686.90      615.98     13.71 o 
   2   2   6      179.20      161.89     10.93 o 
   3   2   6      168.63      158.66     10.48 o 
   4   2   6        3.19       14.74      4.11 o 
   5   2   6       28.03       36.14     10.81 o 
   6   2   6       55.25       50.52      8.33 o 
   7   2   6        3.95       27.84     12.07 o 
   8   2   6        0.07       13.85     10.22 o 
   9   2   6        1.61       22.04      8.95 o 
  10   2   6        9.03       41.24     13.66 o 
 -15   3   6        0.70        9.25      8.40 o 
 -14   3   6       10.91        3.85      8.29 o 
 -13   3   6        9.78       25.16      6.65 o 
 -12   3   6        0.17        9.07      4.94 o 
 -11   3   6        5.28       10.21      3.44 o 
 -10   3   6       22.55       27.48      7.00 o 
  -9   3   6        9.52       15.76      7.08 o 
  -8   3   6       41.98       40.42      6.52 o 
  -7   3   6        9.67       13.94      4.66 o 
  -6   3   6        0.24        5.58      5.48 o 
  -5   3   6        0.89        9.11      3.59 o 
  -4   3   6        6.52       12.47      3.81 o 
  -3   3   6        0.35        9.06      3.17 o 
  -2   3   6       41.92       36.03      6.39 o 
  -1   3   6      574.48      561.67     12.54 o 
   0   3   6      419.49      381.00     17.29 o 
   1   3   6      985.26     1014.26     22.90 o 
   2   3   6     1244.81     1281.03     39.73 o 
   3   3   6      348.96      341.22     16.67 o 
   4   3   6       58.48       82.00      6.86 o 
   5   3   6      140.07      153.59     13.76 o 
   6   3   6        0.66        1.15      9.09 o 
   7   3   6       17.33        8.46      7.83 o 
   8   3   6       29.73       15.62      9.65 o 
   9   3   6       13.61       17.28      8.26 o 
 -14   4   6       23.25       35.72     14.56 o 
 -13   4   6       27.73       13.23      7.47 o 
 -12   4   6       66.01       60.77      7.97 o 
 -11   4   6       69.84       74.91     12.95 o 
 -10   4   6      159.74      187.02     18.07 o 
  -9   4   6        0.19        8.18      4.00 o 
  -8   4   6        5.34        5.73      4.69 o 
  -7   4   6       98.94       90.73      7.33 o 
  -6   4   6       10.29        8.23      3.22 o 
  -5   4   6      535.55      562.82     20.36 o 
  -4   4   6      175.26      185.42      9.21 o 
  -3   4   6      346.18      336.66     15.47 o 
  -2   4   6     1149.85     1209.64     29.97 o 
  -1   4   6      290.92      260.62     14.28 o 
   0   4   6      655.48      685.12     19.15 o 
   1   4   6      869.46      886.76     27.04 o 
   2   4   6      280.52      325.39     18.68 o 
   3   4   6       11.46        2.07      5.05 o 
   4   4   6      157.81      152.21     10.40 o 
   5   4   6       76.30       63.17      9.25 o 
   6   4   6       32.43       26.21     10.36 o 
   7   4   6        0.90        2.90      6.50 o 
   8   4   6       18.56       25.68      7.05 o 
   9   4   6        1.48       15.20      9.95 o 
 -14   5   6        0.85       44.27     15.21 o 
 -13   5   6        1.67       16.08     10.22 o 
 -12   5   6        1.97        3.74      9.32 o 
 -11   5   6        9.56        0.00      7.84 o 
 -10   5   6        4.80       12.46      9.18 o 
  -9   5   6       17.14       32.24      9.75 o 
  -8   5   6        4.59        2.81      6.89 o 
  -7   5   6       30.91       33.24      8.42 o 
  -6   5   6        5.22        0.00      3.76 o 
  -5   5   6        4.21        2.42      4.98 o 
  -4   5   6        0.63       10.81      6.57 o 
  -3   5   6        0.37        2.12      5.17 o 
  -2   5   6        0.07        7.20      6.40 o 
  -1   5   6      148.46      144.85     10.48 o 
   0   5   6      361.62      349.70     23.78 o 
   1   5   6        6.16       11.80      7.42 o 
   2   5   6        0.74        3.61      8.69 o 
   3   5   6        4.61       15.72      5.48 o 
   4   5   6       71.09       58.25      7.55 o 
   5   5   6       27.32       23.24      7.21 o 
   6   5   6       11.14       16.87      7.89 o 
   7   5   6        0.20        9.62      8.27 o 
   8   5   6       10.56       24.43      9.47 o 
 -12   6   6       76.31       66.44     13.72 o 
 -11   6   6        3.31        4.02      8.50 o 
 -10   6   6        3.55        0.92      8.77 o 
  -9   6   6       23.95       26.35      7.23 o 
  -8   6   6       25.24       22.01      7.95 o 
  -7   6   6       42.51       40.42     13.33 o 
  -6   6   6       98.83      104.68     12.16 o 
  -5   6   6      107.20      104.33     11.98 o 
  -4   6   6       19.05       12.89      6.16 o 
  -3   6   6        2.12        0.00      6.24 o 
  -2   6   6       68.52       71.51      8.03 o 
  -1   6   6      182.13      155.51     10.66 o 
   0   6   6        5.15       16.55      7.28 o 
   1   6   6        2.72       14.00      5.87 o 
   2   6   6        6.34       16.02      6.47 o 
   3   6   6       32.62       23.15      5.79 o 
   4   6   6        0.00       10.78      6.52 o 
   5   6   6       12.83       25.65      8.60 o 
   6   6   6        1.33       19.70      8.30 o 
   7   6   6        1.45       27.36     13.03 o 
 -11   7   6       30.03       27.55     10.82 o 
 -10   7   6        0.36       11.00      9.05 o 
  -9   7   6        2.18        5.13      8.71 o 
  -8   7   6       32.30       28.00      9.53 o 
  -7   7   6        0.48       11.27      6.57 o 
  -6   7   6        5.41       10.56      8.53 o 
  -5   7   6        2.80        8.66      8.16 o 
  -4   7   6       24.18       17.66      7.61 o 
  -3   7   6      208.27      211.51     18.15 o 
  -2   7   6      317.10      304.87     33.01 o 
  -1   7   6       58.42       49.75     11.60 o 
   0   7   6       17.00       21.75      7.17 o 
   1   7   6       46.19       46.95      8.29 o 
   2   7   6       25.57       48.93     10.18 o 
   3   7   6       28.59       36.87     11.37 o 
   4   7   6      194.91      176.91     31.96 o 
   5   7   6       25.50       16.79     14.18 o 
  -9   8   6       12.61       10.00      9.64 o 
  -8   8   6       30.11       27.73     16.91 o 
  -7   8   6       11.89       31.97     19.80 o 
  -6   8   6       28.98       57.09     13.88 o 
  -5   8   6      117.18      124.72     23.89 o 
  -4   8   6       37.50       31.51     10.04 o 
  -3   8   6       10.91       35.82     10.80 o 
  -2   8   6       57.37       48.60     13.42 o 
  -1   8   6        9.86       16.48     12.17 o 
   0   8   6        0.48        8.53      6.68 o 
   1   8   6        1.97       13.12      7.89 o 
   2   8   6        6.84        0.00      8.35 o 
   3   8   6        2.94        0.00      9.45 o 
 -16   1   7       20.46       26.83     15.78 o 
 -15   1   7        2.27        9.11      9.15 o 
 -14   1   7        6.06       15.02      6.64 o 
 -13   1   7       12.31       29.13      7.09 o 
 -12   1   7       68.06       69.51     10.44 o 
 -11   1   7        7.60       12.43      5.11 o 
 -10   1   7       29.04       26.00      9.85 o 
  -9   1   7       27.23       37.13      9.26 o 
  -8   1   7       30.32       35.23      6.74 o 
  -7   1   7      105.56      120.38     12.48 o 
  -6   1   7       56.37       41.70      8.82 o 
  -5   1   7      294.39      285.22     17.36 o 
  -4   1   7       67.04       63.14      8.63 o 
  -3   1   7      110.02      111.93      7.89 o 
  -2   1   7      128.53      125.05     11.02 o 
  -1   1   7       74.52       85.88      9.35 o 
   0   1   7       18.18       12.37      6.77 o 
   1   1   7      112.81       96.96      7.69 o 
   2   1   7      281.30      271.05     12.37 o 
   3   1   7       29.66       37.70      6.39 o 
   4   1   7      582.86      546.90     27.97 o 
   5   1   7       41.79       32.63      6.16 o 
   6   1   7        5.25       12.59      8.73 o 
   7   1   7       42.10       23.38      9.42 o 
   8   1   7       10.45       15.82      8.43 o 
   9   1   7       26.63       29.13     10.32 o 
 -15   2   7       22.57       42.65     13.28 o 
 -14   2   7       22.27       23.81      7.44 o 
 -13   2   7        5.25       16.48      6.86 o 
 -12   2   7        4.83       18.02     10.64 o 
 -11   2   7        3.02        0.00      6.13 o 
 -10   2   7       43.42       38.85      8.04 o 
  -9   2   7      177.71      119.46     13.20 o 
  -8   2   7       88.26       80.43      8.48 o 
  -7   2   7      189.82      205.00     14.76 o 
  -6   2   7      337.45      364.79     16.38 o 
  -5   2   7      503.56      582.55     35.54 o 
  -4   2   7      748.07      787.42     23.85 o 
  -3   2   7     1258.94     1318.09     24.33 o 
  -2   2   7      924.74      968.30     23.11 o 
  -1   2   7      249.54      253.40     11.34 o 
   0   2   7       69.42       72.47      8.41 o 
   1   2   7      366.77      351.11     12.61 o 
   2   2   7      175.59      197.28     10.60 o 
   3   2   7       10.07        3.34      4.79 o 
   4   2   7       37.90       32.46      6.44 o 
   5   2   7       49.58       64.32      9.04 o 
   6   2   7       41.75       35.35      7.15 o 
   7   2   7        8.92       16.36     15.80 o 
   8   2   7       20.10       31.98     10.33 o 
 -15   3   7       11.29       15.48      9.31 o 
 -14   3   7        0.78        8.19      6.85 o 
 -13   3   7        0.37       27.12      8.46 o 
 -12   3   7        0.26        8.14      7.12 o 
 -11   3   7        7.02        5.12      8.46 o 
 -10   3   7       29.42       30.61     11.46 o 
  -9   3   7      223.01      253.13     15.69 o 
  -8   3   7       10.61       12.34      6.65 o 
  -7   3   7       11.66        7.18      7.77 o 
  -6   3   7       77.75       73.38      8.62 o 
  -5   3   7        0.43        3.97      5.36 o 
  -4   3   7        7.60        9.32      5.40 o 
  -3   3   7        5.75        6.33      5.43 o 
  -2   3   7       40.33       24.49      5.75 o 
  -1   3   7       11.21       21.56      5.96 o 
   0   3   7     1216.34     1330.49     41.25 o 
   1   3   7      502.66      506.50     19.25 o 
   2   3   7      434.98      440.86     18.71 o 
   3   3   7       73.77       75.45     11.69 o 
   4   3   7        0.66        7.27      5.55 o 
   5   3   7        5.32        2.87      7.37 o 
   6   3   7       34.53       27.54      8.78 o 
   7   3   7       16.83       13.69      7.96 o 
   8   3   7       15.11       21.96      8.12 o 
 -14   4   7       12.24       20.11      8.77 o 
 -13   4   7        0.00        7.50      7.46 o 
 -12   4   7       10.16        5.13      6.35 o 
 -11   4   7       20.12       23.50      6.87 o 
 -10   4   7       35.59       28.85     10.06 o 
  -9   4   7        2.21        1.01      7.54 o 
  -8   4   7       88.59       70.78     23.59 o 
  -7   4   7        3.60       19.41      7.42 o 
  -6   4   7       35.98       34.43      7.70 o 
  -5   4   7       40.57       35.47      8.11 o 
  -4   4   7       85.51       63.83      8.01 o 
  -3   4   7      151.98      164.43     16.34 o 
  -2   4   7        0.96       11.47      4.43 o 
  -1   4   7      848.38      851.24     26.23 o 
   0   4   7       57.29       52.43      8.29 o 
   1   4   7      431.83      437.58     22.17 o 
   2   4   7       66.87       49.96      7.68 o 
   3   4   7        2.44        5.78      4.93 o 
   4   4   7       23.49       36.43     10.76 o 
   5   4   7       18.07       16.40     10.70 o 
   6   4   7        5.64        2.16      7.31 o 
   7   4   7       14.93        9.74      8.80 o 
 -13   5   7        0.73       16.55      9.51 o 
 -12   5   7        0.08        3.28     11.27 o 
 -11   5   7       14.86       34.83     13.22 o 
 -10   5   7       14.94        5.92      9.03 o 
  -9   5   7       23.34       20.98      8.15 o 
  -8   5   7       38.21       55.40     11.24 o 
  -7   5   7       14.88        9.74      7.21 o 
  -6   5   7        9.72       13.25      7.16 o 
  -5   5   7       14.77       16.64      6.09 o 
  -4   5   7        0.28        9.56      5.15 o 
  -3   5   7       11.25        1.68      4.55 o 
  -2   5   7      292.62      310.92     17.64 o 
  -1   5   7      294.64      284.27     16.03 o 
   0   5   7       45.44       42.57      7.52 o 
   1   5   7      266.19      292.16     20.31 o 
   2   5   7       31.50       23.35      6.52 o 
   3   5   7       70.20       81.41     10.67 o 
   4   5   7        1.15       18.79     12.05 o 
   5   5   7        4.73        7.32      8.35 o 
   6   5   7       82.50       92.09     16.57 o 
 -12   6   7        0.41        5.74     10.52 o 
 -11   6   7        0.40        5.18      9.22 o 
 -10   6   7       38.11       53.03     12.09 o 
  -9   6   7       15.59       17.45      9.21 o 
  -8   6   7       56.01       67.58     13.49 o 
  -7   6   7       44.80       63.45     11.37 o 
  -6   6   7      161.41      164.79     18.47 o 
  -5   6   7      273.88      275.71     20.57 o 
  -4   6   7       80.05       66.88     35.62 o 
  -3   6   7       91.61       74.63     10.52 o 
  -2   6   7       81.66       62.42      8.32 o 
  -1   6   7        2.78        7.78      5.24 o 
   0   6   7      180.93      169.88     12.07 o 
   1   6   7      136.42      142.52     14.12 o 
   2   6   7       21.50       22.89      7.12 o 
   3   6   7       62.28       64.50     15.67 o 
   4   6   7        0.38        0.00      6.36 o 
   5   6   7        1.67       15.99      7.22 o 
 -10   7   7        0.36       26.66     10.31 o 
  -9   7   7        4.81       17.34     10.17 o 
  -8   7   7        0.32       10.47      9.23 o 
  -7   7   7       14.94       14.67     10.22 o 
  -6   7   7        2.09       13.24      8.84 o 
  -5   7   7        8.70       11.69      8.03 o 
  -4   7   7        0.06       14.89     75.91 o 
  -3   7   7       21.84       15.03     19.15 o 
  -2   7   7        3.42        0.00     11.16 o 
  -1   7   7        1.48       11.05      6.67 o 
   0   7   7        5.60       17.00      7.80 o 
   1   7   7        7.24        0.00      6.95 o 
   2   7   7        1.22        4.37      7.34 o 
   3   7   7        0.07        2.36      9.56 o 
  -7   8   7       38.81       40.03     11.15 o 
  -6   8   7       86.12       42.17     12.32 o 
  -5   8   7       33.91       11.49     14.18 o 
  -4   8   7       26.74       52.78     15.24 o 
  -3   8   7        4.30        5.96     11.02 o 
  -2   8   7        3.88        0.00     11.06 o 
  -1   8   7       17.85        3.63      9.28 o 
   0   8   7       85.54       81.25     19.61 o 
 -15   0   8       45.93       32.51     16.34 o 
 -14   0   8        0.34        0.00     11.55 o 
 -13   0   8       32.66       20.16     15.58 o 
 -12   0   8       74.86       75.46     19.28 o 
 -11   0   8        0.22        6.61     14.03 o 
 -10   0   8       72.01       67.39     16.65 o 
  -9   0   8      125.56      128.55     28.80 o 
  -8   0   8      384.95      443.65     39.79 o 
  -7   0   8     1014.33     1104.21     48.85 o 
  -6   0   8       21.33       16.11     10.61 o 
  -5   0   8        2.40       20.12     10.08 o 
  -4   0   8      517.13      565.50     31.99 o 
  -3   0   8       85.22       54.50     18.48 o 
  -2   0   8      797.69      750.10     27.36 o 
  -1   0   8      868.92      846.67     31.40 o 
   0   0   8      691.77      682.93     31.46 o 
   1   0   8      416.54      447.60     48.87 o 
   2   0   8      321.44      313.70     29.98 o 
   3   0   8       72.64       87.74     27.06 o 
   4   0   8       19.29       11.38      5.95 o 
   5   0   8      193.88      164.16     30.82 o 
   6   0   8        7.14       13.80     16.00 o 
   7   0   8       35.17       18.57     10.38 o 
 -15   1   8       12.88       18.35     10.08 o 
 -14   1   8       54.02       57.08     13.51 o 
 -13   1   8        9.59       28.81     17.43 o 
 -12   1   8       14.95       29.35      8.98 o 
 -11   1   8       35.91       43.16     18.39 o 
 -10   1   8       42.54       49.07     10.51 o 
  -9   1   8       43.59       34.59     10.10 o 
  -8   1   8        8.90        7.49     11.97 o 
  -7   1   8      134.58      135.45     16.68 o 
  -6   1   8      121.70      101.37     10.48 o 
  -5   1   8       46.30       50.51      7.45 o 
  -4   1   8        0.90        2.53      5.39 o 
  -3   1   8        9.45       10.60      8.42 o 
  -2   1   8       35.20       30.60      9.32 o 
  -1   1   8        0.15        7.05      3.10 o 
   0   1   8       20.66       15.62      5.21 o 
   1   1   8       83.94       78.79      7.55 o 
   2   1   8       47.70       34.56      6.22 o 
   3   1   8        0.05        4.69      3.37 o 
   4   1   8       65.64       54.99      7.74 o 
   5   1   8        4.87        9.10      5.89 o 
   6   1   8        3.29       11.72      7.82 o 
   7   1   8       19.88       33.29     12.97 o 
 -15   2   8        2.39        4.41      8.94 o 
 -14   2   8        2.77       18.96      9.12 o 
 -13   2   8        6.39        7.46      7.88 o 
 -12   2   8       17.11       13.28      7.01 o 
 -11   2   8        4.23       22.90     10.63 o 
 -10   2   8        4.71       19.80      8.15 o 
  -9   2   8        8.40       18.54      6.10 o 
  -8   2   8       14.65        4.60      5.56 o 
  -7   2   8       26.86       35.02      7.55 o 
  -6   2   8       41.15       55.78      7.85 o 
  -5   2   8       17.53       29.79      6.30 o 
  -4   2   8       10.33       15.83      5.46 o 
  -3   2   8      265.46      257.55     15.06 o 
  -2   2   8      211.95      215.71     15.03 o 
  -1   2   8      155.83      151.99     11.67 o 
   0   2   8        0.01        2.82      5.04 o 
   1   2   8       55.26       59.83      6.90 o 
   2   2   8       35.11       28.93     10.63 o 
   3   2   8        0.45       15.02      4.70 o 
   4   2   8        8.45       13.93      8.36 o 
   5   2   8       20.75       18.83      7.28 o 
   6   2   8       25.73       22.40      8.69 o 
   7   2   8        0.00        5.26      8.94 o 
 -14   3   8        0.67        9.47      8.51 o 
 -13   3   8        3.49       17.45      8.02 o 
 -12   3   8        6.09       10.39      7.88 o 
 -11   3   8       59.49       51.80      9.11 o 
 -10   3   8       49.42       32.57      8.30 o 
  -9   3   8       65.27       73.88     11.97 o 
  -8   3   8      191.47      139.85     15.82 o 
  -7   3   8      175.88      194.33     17.46 o 
  -6   3   8      130.71      144.02     16.45 o 
  -5   3   8        7.25       15.82      8.14 o 
  -4   3   8        1.15        5.77      5.57 o 
  -3   3   8       80.35       81.49      8.18 o 
  -2   3   8      277.55      214.06     14.80 o 
  -1   3   8       28.52       23.08      5.91 o 
   0   3   8        0.05        0.00      4.42 o 
   1   3   8       19.48       14.20      5.33 o 
   2   3   8       58.97       45.89      7.00 o 
   3   3   8        0.01        2.92      5.28 o 
   4   3   8        5.39        1.97      4.03 o 
   5   3   8        3.76       22.37      8.69 o 
   6   3   8       65.21       63.12     12.20 o 
   7   3   8        8.94       23.27      8.13 o 
 -14   4   8        7.15       22.43     12.88 o 
 -13   4   8        6.89       29.54      9.39 o 
 -12   4   8        5.00        4.79      6.81 o 
 -11   4   8        5.27       11.23      8.01 o 
 -10   4   8        0.57       15.35      6.44 o 
  -9   4   8       60.55       62.08     18.72 o 
  -8   4   8       32.08       28.08      7.37 o 
  -7   4   8       97.40       93.43     12.18 o 
  -6   4   8      482.04      537.36     36.69 o 
  -5   4   8      251.85      242.87     18.37 o 
  -4   4   8      831.83      898.80     45.94 o 
  -3   4   8      951.34     1016.17     50.41 o 
  -2   4   8        5.66        4.91      9.58 o 
  -1   4   8       66.83       74.59      9.30 o 
   0   4   8        1.68        8.78      4.66 o 
   1   4   8        1.41        0.00      5.12 o 
   2   4   8      226.97      294.10     18.68 o 
   3   4   8       92.88       91.91     11.71 o 
   4   4   8      170.98      217.93     31.66 o 
   5   4   8       38.51       25.29      7.48 o 
   6   4   8       65.99       40.00     12.47 o 
 -13   5   8        6.91        0.00      8.29 o 
 -12   5   8        1.04       26.94     11.27 o 
 -11   5   8        0.01       12.14     10.39 o 
 -10   5   8        8.00       12.23      8.81 o 
  -9   5   8       14.06       21.26     10.19 o 
  -8   5   8       14.39       25.02      6.25 o 
  -7   5   8        7.02        5.62      5.90 o 
  -6   5   8       20.69       20.58      6.75 o 
  -5   5   8       26.86       26.19      7.12 o 
  -4   5   8       96.26       74.77      9.00 o 
  -3   5   8       51.37       36.86      7.32 o 
  -2   5   8        4.51        5.53      5.74 o 
  -1   5   8        4.01       15.90      7.03 o 
   0   5   8       36.36       44.06      8.19 o 
   1   5   8       17.85       12.19      4.77 o 
   2   5   8        7.08       17.10      5.98 o 
   3   5   8        0.43        3.90      6.55 o 
   4   5   8       15.13       26.38      7.63 o 
   5   5   8        1.71        4.09      7.46 o 
 -11   6   8        1.54        1.35      8.66 o 
 -10   6   8       12.04       26.67      9.65 o 
  -9   6   8       19.88       25.21     11.80 o 
  -8   6   8        2.35       10.94      9.54 o 
  -7   6   8        0.17        2.01     11.41 o 
  -6   6   8       54.31       63.19     13.61 o 
  -5   6   8      113.22      129.59     21.06 o 
  -4   6   8        9.43       10.88      5.78 o 
  -3   6   8       14.00       17.40      6.59 o 
  -2   6   8       41.76       39.78      8.10 o 
  -1   6   8       72.73       85.67     11.06 o 
   0   6   8       18.34       27.82      9.91 o 
   1   6   8       56.19       28.42     10.68 o 
   2   6   8        8.22       24.16      7.50 o 
   3   6   8        9.13        4.76      8.01 o 
  -9   7   8       42.83       17.51     21.81 o 
  -8   7   8       25.66       26.95     10.97 o 
  -7   7   8        2.97       24.21      8.99 o 
  -6   7   8        7.96        0.30     12.85 o 
  -5   7   8       11.72        1.50      7.29 o 
  -4   7   8       27.06       29.72     17.69 o 
  -3   7   8        9.67        6.46      7.83 o 
  -2   7   8       14.93       23.36     12.37 o 
  -1   7   8        3.70       14.40      6.81 o 
   0   7   8       39.62       30.79     11.87 o 
   1   7   8        0.68       19.24     13.64 o 
 -15   1   9        1.32       16.13     10.03 o 
 -14   1   9        6.18       18.93      9.91 o 
 -13   1   9       21.11       29.64     10.88 o 
 -12   1   9       32.17       34.62     12.95 o 
 -11   1   9      113.50       99.03     14.91 o 
 -10   1   9       75.26       67.54     12.11 o 
  -9   1   9        1.96       20.20     10.45 o 
  -8   1   9       28.99       45.36     12.35 o 
  -7   1   9       16.48       10.41     10.91 o 
  -6   1   9       50.80       55.54     10.17 o 
  -5   1   9      315.72      295.97     23.28 o 
  -4   1   9      109.17      131.90     15.01 o 
  -3   1   9       21.29        9.65      8.21 o 
  -2   1   9        4.29        9.85      8.76 o 
  -1   1   9       32.50       30.07      7.17 o 
   0   1   9      135.75      107.99     10.33 o 
   1   1   9       15.79       20.30      8.81 o 
   2   1   9       27.85       21.27      5.52 o 
   3   1   9        1.16        0.00      4.21 o 
   4   1   9        2.87        7.79      6.85 o 
   5   1   9        3.78        5.49     11.59 o 
   6   1   9        1.22       24.59     10.40 o 
 -14   2   9        0.13        5.40      9.02 o 
 -13   2   9        0.00        0.00      9.46 o 
 -12   2   9        6.07       15.31      9.58 o 
 -11   2   9        0.93       23.85     10.40 o 
 -10   2   9        2.11        7.82     19.22 o 
  -9   2   9       20.61       24.40      7.50 o 
  -8   2   9      121.86      149.75     25.25 o 
  -7   2   9      218.70      203.65     27.10 o 
  -6   2   9      286.57      276.44     24.21 o 
  -5   2   9       97.61       89.59      7.99 o 
  -4   2   9       58.37       47.30     11.51 o 
  -3   2   9      399.14      398.81     22.96 o 
  -2   2   9      187.01      186.23     13.84 o 
  -1   2   9        3.57        7.72      5.21 o 
   0   2   9      161.59      163.89     15.41 o 
   1   2   9      197.04      192.02     13.45 o 
   2   2   9      175.85      195.10     13.16 o 
   3   2   9      114.96      119.99     14.99 o 
   4   2   9      175.18      162.41     27.85 o 
   5   2   9      134.90      129.53     29.72 o 
   6   2   9       27.48       40.23     11.17 o 
 -14   3   9        0.99        4.81     10.92 o 
 -13   3   9       50.86       41.58     13.01 o 
 -12   3   9        6.71       20.49     11.25 o 
 -11   3   9        0.04       11.86     14.39 o 
 -10   3   9       64.87       59.63     10.84 o 
  -9   3   9       23.79       30.05     14.18 o 
  -8   3   9       61.40       50.73      8.85 o 
  -7   3   9       69.53       62.99     12.07 o 
  -6   3   9       27.20       14.60      7.69 o 
  -5   3   9       11.60        9.80      4.85 o 
  -4   3   9      387.46      409.59     27.11 o 
  -3   3   9       39.29       37.62      8.51 o 
  -2   3   9      447.84      466.69     31.10 o 
  -1   3   9        5.36       18.72      8.65 o 
   0   3   9       33.16       45.57      8.11 o 
   1   3   9        5.76       14.72      7.00 o 
   2   3   9        1.62        0.69      7.41 o 
   3   3   9        0.75        0.41      6.88 o 
   4   3   9        0.68       14.34      9.46 o 
   5   3   9       11.87       24.80     18.99 o 
 -13   4   9        0.09        5.59     10.87 o 
 -12   4   9        7.49        5.48      8.15 o 
 -11   4   9        3.67        6.02     13.94 o 
 -10   4   9        0.77        0.00      6.15 o 
  -9   4   9        0.82        8.64      6.93 o 
  -8   4   9       11.36        8.66      7.21 o 
  -7   4   9       19.01       11.30      9.25 o 
  -6   4   9        0.12        0.00      5.68 o 
  -5   4   9      380.38      349.84     24.28 o 
  -4   4   9        7.41        8.13      5.20 o 
  -3   4   9      219.57      218.64     17.04 o 
  -2   4   9       61.78       48.31      8.44 o 
  -1   4   9        5.19        7.99      6.94 o 
   0   4   9       28.54       34.79     11.52 o 
   1   4   9       27.83       25.71      7.39 o 
   2   4   9       18.96       23.70      8.47 o 
   3   4   9       36.12       49.03     10.70 o 
   4   4   9        0.47       12.62      7.37 o 
 -12   5   9       32.98       27.58     12.94 o 
 -11   5   9       26.31       50.90     12.48 o 
 -10   5   9       47.52       34.91      9.51 o 
  -9   5   9       87.40       93.55     19.43 o 
  -8   5   9       88.74       77.30     16.71 o 
  -7   5   9      135.12      107.28     16.05 o 
  -6   5   9        0.15       12.80      6.49 o 
  -5   5   9        0.22        9.60      7.94 o 
  -4   5   9       39.83       31.87     11.05 o 
  -3   5   9        3.62        4.92      6.25 o 
  -2   5   9       20.24       21.92      6.93 o 
  -1   5   9       11.15       11.66      6.72 o 
   0   5   9       65.93       58.75     15.86 o 
   1   5   9       28.43       24.52      6.87 o 
   2   5   9        4.59        0.00      7.65 o 
   3   5   9        4.79       10.32      8.60 o 
 -10   6   9       10.16        4.63      9.38 o 
  -9   6   9       39.68       18.50     10.08 o 
  -8   6   9        8.32       12.30     10.12 o 
  -7   6   9       14.66       16.98      9.05 o 
  -6   6   9       14.65        1.43      8.40 o 
  -5   6   9        3.78        4.20     16.69 o 
  -4   6   9      115.34      120.08     21.10 o 
  -3   6   9      107.44      101.14     14.84 o 
  -2   6   9       51.03       19.93      8.37 o 
  -1   6   9      103.55      100.66     12.41 o 
   0   6   9       17.12       29.42     11.93 o 
   1   6   9        6.53       10.18      8.43 o 
  -7   7   9        3.72        9.41      9.62 o 
  -6   7   9        5.66       25.67      9.45 o 
  -5   7   9        2.26       18.66     10.52 o 
  -4   7   9        0.84        0.00      7.46 o 
  -3   7   9        1.02       20.17      9.78 o 
  -2   7   9        0.00        4.35      9.40 o 
 -14   0  10        3.89       14.08     14.90 o 
 -13   0  10        2.25       15.57     15.58 o 
 -12   0  10        6.94       14.01     14.70 o 
 -11   0  10       63.22       23.19     14.40 o 
 -10   0  10       45.06       33.20     14.90 o 
  -9   0  10       31.14       71.69     20.10 o 
  -8   0  10       14.55       17.66     11.12 o 
  -7   0  10        2.03       16.86     11.89 o 
  -6   0  10       88.22       70.17     16.77 o 
  -5   0  10      142.47      131.24     37.49 o 
  -4   0  10      177.38      159.95     23.20 o 
  -3   0  10      170.30      177.04     25.77 o 
  -2   0  10      151.75      154.57     24.99 o 
  -1   0  10       27.77       40.46     16.90 o 
   0   0  10        3.01        0.95     30.33 o 
   1   0  10      200.15      178.73     38.75 o 
   2   0  10       19.31       24.63     10.27 o 
 -14   1  10        6.77        9.96     14.06 o 
 -13   1  10       10.33       17.22     10.50 o 
 -12   1  10        0.63        7.18     10.02 o 
 -11   1  10       67.73       59.16     13.92 o 
 -10   1  10       77.30       70.45     13.06 o 
  -9   1  10        0.28        0.00     10.20 o 
  -8   1  10       23.46       18.39      9.23 o 
  -7   1  10       86.10       85.21     16.26 o 
  -6   1  10      108.98       93.54     14.12 o 
  -5   1  10       42.33       33.08      9.80 o 
  -4   1  10       29.39       19.11      9.30 o 
  -3   1  10        5.23       15.18      6.31 o 
  -2   1  10       14.51       21.18      7.22 o 
  -1   1  10       67.02       59.43     21.34 o 
   0   1  10        0.15       15.18      7.01 o 
   1   1  10       33.33       28.37      6.86 o 
   2   1  10       27.26       18.28      7.79 o 
   3   1  10        4.01        0.00      8.48 o 
   4   1  10       24.84       30.12     16.45 o 
 -14   2  10        2.44        1.24      9.66 o 
 -13   2  10        0.89       10.27      9.54 o 
 -12   2  10        0.32        5.87      9.11 o 
 -11   2  10        1.12        1.22      9.06 o 
 -10   2  10        2.95       24.08      8.42 o 
  -9   2  10        1.46       15.57      9.51 o 
  -8   2  10        8.80       21.00      9.38 o 
  -7   2  10       92.50      133.67     19.45 o 
  -6   2  10       65.45       48.76     11.81 o 
  -5   2  10       41.24       52.94     10.41 o 
  -4   2  10        1.23       23.34     13.47 o 
  -3   2  10       18.00       34.42     12.05 o 
  -2   2  10       31.59       21.01      7.78 o 
  -1   2  10        0.00        8.02      6.24 o 
   0   2  10        9.49       15.16      6.01 o 
   1   2  10       20.63       19.93      7.22 o 
   2   2  10       29.61       32.97      9.82 o 
   3   2  10        0.01       10.90      8.76 o 
   4   2  10        4.07       20.26     10.43 o 
 -13   3  10       11.79       17.65     11.18 o 
 -12   3  10       60.59       73.34     19.02 o 
 -11   3  10       67.14       47.03     12.84 o 
 -10   3  10       89.59       67.17     15.79 o 
  -9   3  10       62.54       57.12     14.47 o 
  -8   3  10       48.60       33.25     11.16 o 
  -7   3  10       10.05        1.85      7.32 o 
  -6   3  10        3.61        5.13      9.84 o 
  -5   3  10       34.57       31.86      8.42 o 
  -4   3  10       78.09       76.80     15.34 o 
  -3   3  10       47.16       58.04      8.81 o 
  -2   3  10      271.50      273.17     18.85 o 
  -1   3  10      117.38      126.69     14.23 o 
   0   3  10       84.59       90.98     12.10 o 
   1   3  10       69.77       77.79     12.39 o 
   2   3  10        1.69       20.89      7.53 o 
   3   3  10       18.10       14.34      7.88 o 
 -12   4  10        6.28       17.05     12.93 o 
 -11   4  10        1.78       14.55      8.73 o 
 -10   4  10       17.49       27.86      7.97 o 
  -9   4  10        5.10       11.74      7.32 o 
  -8   4  10      153.23      164.81     31.37 o 
  -7   4  10      148.80      116.67     22.39 o 
  -6   4  10       21.92       36.39     69.84 o 
  -5   4  10        4.06        6.49      7.25 o 
  -4   4  10       15.37       14.12      5.71 o 
  -3   4  10        2.33        9.11      5.80 o 
  -2   4  10       90.58       92.37     12.35 o 
  -1   4  10       47.64       23.77     10.83 o 
   0   4  10      126.22      144.51     23.33 o 
   1   4  10       59.50       61.03     13.37 o 
   2   4  10      133.68      109.08     25.90 o 
 -10   5  10       14.74        2.09     29.77 o 
  -9   5  10        3.84       19.65     13.54 o 
  -8   5  10       10.43       20.25    167.62 o 
  -7   5  10       68.74       43.93     11.61 o 
  -6   5  10       17.08       24.76      7.05 o 
  -5   5  10        0.07        2.61      5.91 o 
  -4   5  10        0.55        8.40      6.53 o 
  -3   5  10        1.22       18.45      7.08 o 
  -2   5  10        0.41        0.00      6.44 o 
  -1   5  10       16.76       16.57      7.02 o 
   0   5  10       32.94       30.71      8.59 o 
   1   5  10        0.83        7.72      8.19 o 
  -8   6  10        1.73       15.99     10.09 o 
  -7   6  10        0.18        0.00     10.49 o 
  -6   6  10        5.65       11.38      8.04 o 
  -5   6  10        6.37       11.15      8.86 o 
  -4   6  10        1.00        4.96      8.25 o 
  -3   6  10       11.57       11.96      8.25 o 
  -2   6  10        0.95       17.64      9.68 o 
 -13   1  11        0.19       14.19     10.44 o 
 -12   1  11        4.41        8.04     10.84 o 
 -11   1  11        2.61       17.35      8.24 o 
 -10   1  11       27.66       46.17     11.12 o 
  -9   1  11      114.26      113.88     19.04 o 
  -8   1  11       62.64       75.67     14.85 o 
  -7   1  11       36.28       21.34      8.64 o 
  -6   1  11       58.64       69.26     12.97 o 
  -5   1  11       56.12       69.39     12.93 o 
  -4   1  11        1.24       10.40      8.43 o 
  -3   1  11      107.61      125.07     19.23 o 
  -2   1  11      141.46      140.35     22.45 o 
  -1   1  11       45.12       63.74     17.06 o 
   0   1  11       88.64       72.56     10.89 o 
   1   1  11       46.28       42.65     12.25 o 
   2   1  11       75.32       76.00     23.75 o 
 -12   2  11        0.02        2.45     10.78 o 
 -11   2  11        0.21       14.98      9.45 o 
 -10   2  11        4.28       11.64     12.38 o 
  -9   2  11        6.26       16.19     11.71 o 
  -8   2  11       11.05       16.52      8.07 o 
  -7   2  11       27.16       35.69     15.69 o 
  -6   2  11        1.14        0.00      7.53 o 
  -5   2  11       60.24       29.83      8.42 o 
  -4   2  11        2.72        9.78      9.37 o 
  -3   2  11       11.05        5.13      8.73 o 
  -2   2  11        8.18       31.20      7.69 o 
  -1   2  11       17.76       13.68     12.13 o 
   0   2  11       72.63       85.76     20.96 o 
   1   2  11       74.66      107.77     21.78 o 
 -11   3  11       23.30       22.44     10.06 o 
 -10   3  11       19.82        9.36     10.41 o 
  -9   3  11        4.76       11.63      9.52 o 
  -8   3  11      107.92      113.87     21.91 o 
  -7   3  11        0.62        8.23     14.76 o 
  -6   3  11      207.92      201.26     28.28 o 
  -5   3  11        1.52        4.60      7.01 o 
  -4   3  11       47.25       38.29      9.87 o 
  -3   3  11       37.23       37.25     17.91 o 
  -2   3  11       14.49       14.04      7.29 o 
  -1   3  11       19.64       18.28      9.68 o 
   0   3  11       24.34       16.80      8.42 o 
   1   3  11       64.29       67.56     17.59 o 
 -10   4  11        0.75       43.37     11.33 o 
  -9   4  11       69.31       53.40     24.54 o 
  -8   4  11        5.44        6.40     10.94 o 
  -7   4  11      126.23       75.28     13.44 o 
  -6   4  11        4.91        6.62      6.56 o 
  -5   4  11        1.24        2.90      7.17 o 
  -4   4  11        0.01        5.74      7.90 o 
  -3   4  11        0.71       12.20      8.26 o 
  -2   4  11        0.66       13.51      7.74 o 
  -1   4  11        8.24       16.76      9.62 o 
  -8   5  11       33.10       27.57     11.55 o 
  -7   5  11        1.80       28.63     13.35 o 
  -6   5  11       28.33       22.69     10.66 o 
  -5   5  11       55.79       46.97     15.76 o 
  -4   5  11      114.24       79.87     21.75 o 
  -3   5  11       89.46       83.49     16.43 o 
 -11   0  12       26.78       30.45     16.17 o 
 -10   0  12        3.65       36.87     21.15 o 
  -9   0  12        1.26        3.34     13.49 o 
  -8   0  12        0.37        0.00     16.83 o 
  -7   0  12        0.57        0.00     16.90 o 
  -6   0  12        3.70       11.23     10.06 o 
  -5   0  12       49.57       50.99     12.79 o 
  -4   0  12       81.66       65.55     19.89 o 
  -3   0  12        0.08        0.00     25.74 o 
  -2   0  12       29.84       43.35     16.18 o 
  -1   0  12        0.08        0.00     11.46 o 
 -11   1  12       15.41        6.25     13.92 o 
 -10   1  12       14.34       12.35     12.06 o 
  -9   1  12        3.43       19.38      9.19 o 
  -8   1  12        8.33        9.75      6.99 o 
  -7   1  12        3.70        9.84      8.49 o 
  -6   1  12       14.10       26.10     10.65 o 
  -5   1  12       49.61       36.93      8.95 o 
  -4   1  12        6.40       13.77      6.78 o 
  -3   1  12       58.22       68.02     16.09 o 
  -2   1  12       67.83       52.10     12.17 o 
  -1   1  12       40.50       40.70     13.26 o 
 -10   2  12       11.26       13.40     11.18 o 
  -9   2  12        3.96        7.10      9.31 o 
  -8   2  12        2.85        8.67      7.22 o 
  -7   2  12        0.65        8.93     10.30 o 
  -6   2  12       27.28       31.95     11.47 o 
  -5   2  12        3.61        5.85      7.75 o 
  -4   2  12        0.52        9.52      8.02 o 
  -3   2  12        1.40       19.46      8.53 o 
  -2   2  12        8.20       18.09      8.74 o 
  -9   3  12        4.44        3.40      9.01 o 
  -8   3  12       14.44       29.44     10.81 o 
  -7   3  12       14.69       14.58     10.24 o 
  -6   3  12      105.95       92.88     24.57 o 
  -5   3  12       77.45       57.60     13.53 o 
  -4   3  12       93.17      108.00     23.47 o 
  -3   3  12      105.36      108.46     23.54 o 
                                                 
